# Supplementary material for: Integrative genomic analyses in adipocytes implicate DNA methylation in human obesity and diabetes
Source: Nat Commun. 2023 May 15;14:2784. doi: 10.1038/s41467-023-38439-z (PMC10185556; doi:10.1038/s41467-023-38439-z)
Supplement: Supplementary file 3 — Supplementary Data 1-26 [file 41467_2023_38439_MOESM3_ESM.xlsx]

## Sheet: ST1_part_characteristics
	Discovery						Replication						Combined
	Subcutaneous			Visceral			Subcutaneous			Visceral			Subcutaneous			Visceral
	Control	Extreme Obese	P value	Control	Extreme Obese	P value	Control	Extreme Obese	P value	Control	Extreme Obese	P value	Control	Extreme Obese	P value	Control	Extreme Obese	P value
N	24	24		24	23		23	24		24	24		47	48		48	47
Age	41.9 (11.8)	42.2 (10.9)	0.926	42 (11)	42.1 (11.1)	0.957	51.8 (10.7)	45.4 (12.1)	0.0611	49.9 (9.9)	45.4 (12.1)	0.168	46.8 (12.2)	43.8 (11.5)	0.23	45.9 (11.1)	43.8 (11.6)	0.367
Sex (% Female)	0.791667	0.833333	1	0.791667	0.826087	1	0.826087	0.75	0.779	0.791667	0.75	1	0.808511	0.791667	1	0.791667	0.787234	1
Ethncity (% European White)	0.75	0.791667	1	0.791667	0.782609	1	0.8	0.791667	1	0.857143	0.791667	0.855	0.772727	0.791667	1	0.822222	0.787234	0.873
Body Mass Index	26 (3.7)	48 (8.1)	1.54e-13	26.4 (3.1)	47.7 (8.2)	2.3e-12	24.1 (2.6)	41.5 (4.5)	1.28e-18	24 (3.1)	41.5 (4.5)	6.08e-19	25.1 (3.3)	44.8 (7.2)	5.93e-26	25.2 (3.3)	44.6 (7.2)	3.62e-25
Waist Circumference	84.1 (12.8)	121.8 (17.9)	1.83e-10	84.5 (12)	120.7 (17.6)	5.1e-10	79.3 (9.6)	116.1 (10.3)	1.66e-15	79.7 (9.8)	116.1 (10.3)	1.74e-15	81.9 (11.5)	119 (14.8)	6.75e-23	82.2 (11.1)	118.4 (14.4)	9.09e-23
Fasting Glucose	5 (0.8)	4.9 (0.5)	0.968	5 (0.9)	5 (0.6)	0.797	5 (1)	4.9 (0.7)	0.562	5 (1)	4.9 (0.7)	0.69	5 (0.9)	4.9 (0.6)	0.633	5 (0.9)	4.9 (0.6)	0.631
Fasting Insulin	8 (3.8)	12.6 (4.7)	0.000528	8.1 (3.6)	12.4 (4.7)	0.000903	5.3 (3.2)	12.9 (5.8)	4.87e-06	5.3 (3.2)	12.9 (5.8)	3.73e-06	6.8 (3.8)	12.8 (5.2)	1.08e-08	6.7 (3.7)	12.7 (5.2)	1.35e-08
HOMA-B	1.8 (1)	2.8 (1)	0.00175	1.9 (1)	2.7 (1.1)	0.00418	1.3 (1)	2.9 (1.6)	0.000176	1.2 (1)	2.9 (1.6)	0.000125	1.6 (1)	2.8 (1.3)	1.03e-06	1.6 (1)	2.8 (1.3)	1.71e-06
HOMA-IR	95 (126.5)	212.8 (156.5)	0.00635	91.2 (124.7)	207.3 (157.7)	0.00783	96 (102)	254.3 (404.1)	0.0815	95.7 (98.7)	254.3 (404.1)	0.0801	95.5 (114.5)	233.1 (301.3)	0.00497	93.4 (111.8)	230.8 (304.2)	0.00566
HbA1c	5.6 (0.5)	5.5 (0.3)	0.518	5.6 (0.4)	5.5 (0.3)	0.631	5.4 (0.6)	5.6 (0.4)	0.257	5.4 (0.6)	5.6 (0.4)	0.193	5.5 (0.5)	5.6 (0.4)	0.615	5.5 (0.5)	5.6 (0.4)	0.457
Systolic Blood Pressure	120.4 (13.9)	134.4 (13.7)	0.000957	119.1 (12.9)	134.6 (14)	0.000289	119.9 (19.1)	132.2 (14.8)	0.0193	118.2 (18.9)	132.2 (14.8)	0.00653	120.2 (16.4)	133.3 (14.1)	7.03e-05	118.7 (16)	133.4 (14.3)	8.21e-06
Dyastolic Blood Pressure	76.9 (8.9)	79.7 (12.5)	0.377	76.9 (8.6)	79.6 (12.7)	0.41	75.2 (12.3)	78.9 (8.9)	0.25	74.5 (11.6)	78.9 (8.9)	0.143	76.1 (10.6)	79.3 (10.7)	0.146	75.7 (10.2)	79.2 (10.8)	0.103
Total Cholesterol	4.9 (0.9)	4.6 (0.8)	0.27	4.8 (0.9)	4.6 (0.8)	0.446	4.8 (0.9)	4.5 (0.7)	0.242	4.7 (0.8)	4.5 (0.7)	0.438	4.8 (0.9)	4.6 (0.7)	0.103	4.8 (0.9)	4.6 (0.7)	0.272
LDL Cholesterol	2.7 (0.7)	2.9 (0.8)	0.404	2.7 (0.8)	2.9 (0.8)	0.502	2.6 (0.8)	2.8 (0.6)	0.25	2.5 (0.8)	2.8 (0.6)	0.105	2.6 (0.7)	2.9 (0.7)	0.157	2.6 (0.8)	2.9 (0.7)	0.109
HDL Cholesterol	1.6 (0.4)	1.1 (0.3)	0.000232	1.5 (0.3)	1.2 (0.3)	0.000692	1.8 (0.5)	1.1 (0.2)	4.31e-06	1.7 (0.4)	1.1 (0.2)	2.67e-07	1.7 (0.5)	1.1 (0.2)	2.94e-09	1.6 (0.4)	1.1 (0.2)	8.76e-10
Triglycerides	1.3 (0.8)	1.3 (0.4)	0.985	1.3 (0.8)	1.3 (0.4)	0.852	1 (0.5)	1.4 (0.9)	0.051	1 (0.5)	1.4 (0.9)	0.0826	1.1 (0.7)	1.4 (0.7)	0.13	1.1 (0.7)	1.4 (0.7)	0.139
C-reactive Protein	3.3 (4)	6.8 (4)	0.00458	3.2 (4.1)	7 (4.1)	0.00289	3.4 (7.3)	5.9 (5)	0.194	3.3 (7.2)	5.9 (5)	0.169	3.4 (5.8)	6.4 (4.5)	0.0069	3.3 (5.8)	6.4 (4.5)	0.00426
Presented as mean (SD) for continuous variables and proportion for categorical variables.
The Student's T-test (two-sided) was used to compare means of continuous variables, and the Chi-squared test to compare frequencies of categorical variables.

## Sheet: ST2_disc_rep_subcut
sentinel	chr	pos	Illumina_gene	Illumina_anno	Nearest_gene	Nearest_anno	disc_beta	disc_se	disc_p	rep_beta	rep_se	rep_p	comb_beta	comb_se	comb_p	comb_n	dmr	dmr_cgs	dmr_width	GapHunter	nearest_CG_rev	rev_dist	rev_beta	rev_p	nearest_CG_fwd	fwd_dist	fwd_beta	fwd_p
cg12670347	chr12	114847578	TBX5;TBX5	TSS1500;TSS1500	TBX5-AS1	Promoter (1-2kb)	-0.189582	0.0209218	4.90601e-11	-0.146793	0.037251	0.000358382	-0.179321	0.0182416	4.57074e-15	95	TRUE	17	3187	FALSE	cg05929882	-70	-0.138153	6.28995e-13	cg05555207	63	-0.169808	6.42654e-13
cg26757472	chr16	86387131			LINC00917	Distal Intergenic	-0.058189	0.00686308	2.71496e-10	-0.0495018	0.0118993	0.000188483	-0.0560205	0.00594512	2.65466e-14	95	FALSE	NA	NA	FALSE	cg10454127	-1040	-0.0234665	2.55157e-05	cg06012483	1722	1.33438e-05	0.999197
cg06669276	chr7	27228627	HOXA11AS	Body	HOXA11-AS	Exon	-0.108322	0.0130159	4.32433e-10	-0.0866069	0.0196018	8.74587e-05	-0.101677	0.0108431	3.23731e-14	95	TRUE	6	1722	FALSE	cg06587155	-515	-0.117098	2.4567e-11	cg11582403	401	-0.0774098	5.00716e-10
cg13100600	chr1	958351	AGRN	Body	AGRN	Promoter (2-3kb)	-0.0755792	0.00860765	1.1135e-10	-0.0519686	0.0157463	0.00218438	-0.0701471	0.00755283	4.77336e-14	95	FALSE	NA	NA	FALSE	cg17801765	-77	-0.0529551	1.19409e-07	cg18272461	2410	0.0134279	0.148615
cg15255827	chr18	8707556			MTCL1	Promoter (<=1kb)	-0.0637204	0.00802659	1.37174e-09	-0.0463381	0.0092215	1.39186e-05	-0.0562277	0.00605434	4.78068e-14	95	FALSE	NA	NA	FALSE	cg14095692	-319	-0.0126467	0.00137583	cg12150406	1056	-0.00389328	0.290871
cg08125291	chr13	44588186			LINC00284	Distal Intergenic	0.0907149	0.0102823	9.84542e-11	0.0514372	0.0140558	0.000803647	0.0770229	0.00829879	4.90557e-14	95	FALSE	NA	NA	FALSE	cg23352424	-22072	0.0365133	0.00499154	cg00735454	7310	0.00857099	0.0738952
cg16214653	chr15	100048500			MEF2A	Distal Intergenic	-0.101217	0.0151768	6.9169e-08	-0.123074	0.0191496	1.87497e-07	-0.109649	0.0118943	6.43472e-14	95	FALSE	NA	NA	FALSE	cg25885684	-74	-0.0553096	3.855e-09	cg21631443	725	0.013972	0.00112697
cg16177830	chr16	12059019	TNFRSF17;TNFRSF17	1stExon;5'UTR	TNFRSF17	Promoter (<=1kb)	-0.116109	0.0149039	2.15126e-09	-0.099241	0.0211606	3.86027e-05	-0.110516	0.012185	1.22774e-13	95	FALSE	NA	NA	FALSE	cg18485955	-976	-0.00140672	0.620211	cg02368508	1163	-0.0294925	0.00368032
cg03097134	chr6	37598264			MDGA1	Distal Intergenic	-0.0798396	0.0178183	6.622e-05	-0.112055	0.0141147	2.00698e-09	-0.099634	0.011064	1.62584e-13	95	FALSE	NA	NA	FALSE	cg23643980	-5289	0.000210742	0.935542	cg14473485	6843	0.0083942	0.00936853
cg01056615	chr5	1140096			SLC12A7	Distal Intergenic	-0.0608563	0.0107136	1.56305e-06	-0.0732622	0.0104596	3.24031e-08	-0.0672081	0.00748424	1.81497e-13	95	FALSE	NA	NA	FALSE	cg12876533	-2168	-0.00966762	0.10997	cg23499632	27	-0.0254415	0.000259283
cg18660166	chr5	946556			LOC100506688	Distal Intergenic	-0.0435622	0.00626469	2.84182e-08	-0.0445612	0.00787527	1.98902e-06	-0.0439494	0.00490267	1.94209e-13	95	FALSE	NA	NA	FALSE	cg17612535	-13656	-0.00489598	0.406109	cg00101287	9787	-0.00921687	0.11761
cg12964033	chr18	8662015			MTCL1	Distal Intergenic	-0.0405874	0.00596375	4.51062e-08	-0.0406815	0.00706717	1.47081e-06	-0.0406265	0.00455778	2.42141e-13	95	FALSE	NA	NA	FALSE	cg25899954	-1851	-0.00233526	0.134553	cg19605931	638	0.00491974	0.485112
cg17052756	chr7	28143676	JAZF1	Body	JAZF1-AS1	Intron	0.0625167	0.00750303	4.19834e-10	0.0591042	0.0193559	0.0042369	0.0620709	0.00699582	2.89534e-13	95	FALSE	NA	NA	FALSE	cg20704555	-15928	-0.00302337	0.84516	cg25861660	2173	-0.000374357	0.946749
cg08553950	chr20	36012016	SRC;SRC	5'UTR;5'UTR	SRC	Intron	-0.0668699	0.0126641	5.51551e-06	-0.0810492	0.0113317	2.07355e-08	-0.0747445	0.00844463	3.17849e-13	95	FALSE	NA	NA	FALSE	cg23410129	-8	-0.0683713	4.9542e-10	cg02142074	580	-0.0121444	0.035574
cg05378452	chr17	68037743			KCNJ16	Distal Intergenic	0.103547	0.0129222	1.09512e-09	0.0770367	0.020411	0.000579302	0.0959615	0.0109181	4.16121e-13	95	FALSE	NA	NA	FALSE	cg26090045	-11765	-0.0059631	0.282244	cg02799934	9106	-0.00171217	0.81541
cg20895669	chr13	113622539	MCF2L	TSS1500	MCF2L	Promoter (<=1kb)	-0.0740579	0.00888565	4.16891e-10	-0.0428988	0.0152303	0.00782707	-0.0661453	0.00767495	8.75854e-13	95	TRUE	5	204	FALSE	cg20411801	-437	-0.0223155	0.00172182	cg08141659	94	-0.0292965	1.54145e-07
cg17374433	chr10	119876327	CASC2;CASC2	Body;Body	CASC2	Intron	0.109958	0.0139329	1.58023e-09	0.0910588	0.0259815	0.00124235	0.105737	0.0122787	9.02718e-13	95	FALSE	NA	NA	FALSE	cg08308801	-8354	-0.00598857	0.577669	cg14153677	59439	0.00364813	0.622502
cg06013060	chr10	131813094			EBF3	Distal Intergenic	0.0988326	0.0128606	2.96946e-09	0.070958	0.0173944	0.00023899	0.0889806	0.0103411	9.30067e-13	95	FALSE	NA	NA	FALSE	cg08601192	-216	0.053224	4.61996e-07	cg15106579	297	0.0480607	1.06571e-06
cg24908603	chr16	86546631	FOXF1	Body	FOXF1	Promoter (2-3kb)	-0.0936846	0.0133186	2.21136e-08	-0.0875596	0.0177311	1.81445e-05	-0.0914753	0.010649	9.90813e-13	95	FALSE	NA	NA	FALSE	cg08142918	-257	-0.0585672	2.68463e-10	cg27453745	307	-0.078924	1.16163e-09
cg11701621	chr12	49371751	WNT1	TSS1500	WNT1	Promoter (<=1kb)	-0.0520319	0.00912149	1.44875e-06	-0.0548566	0.00860183	2.18274e-07	-0.053527	0.00625806	1.16279e-12	95	FALSE	NA	NA	FALSE	cg22573917	-123	-0.0227125	2.13608e-09	cg22884792	236	0.00102558	0.296869
cg25666210	chr12	71148346	PTPRR;PTPRR;PTPRR	1stExon;Body;5'UTR	PTPRR	Promoter (<=1kb)	0.129714	0.0175482	7.3e-09	0.0934723	0.0207906	6.93071e-05	0.114636	0.01341	1.18689e-12	95	FALSE	NA	NA	FALSE	cg01258488	-32013	0.00436542	0.587826	cg22457860	1251	0.000806449	0.882616
cg02219601	chr14	35835511			NFKBIA	Distal Intergenic	-0.094355	0.0166427	1.61744e-06	-0.0824474	0.0128417	1.91375e-07	-0.0868912	0.0101669	1.19791e-12	95	FALSE	NA	NA	FALSE	cg02033302	-12957	0.00824115	0.203438	cg04177945	2729	-0.00713611	0.36945
cg27244385	chr8	142662391			MROH5	Distal Intergenic	-0.0646394	0.010929	7.45889e-07	-0.0743014	0.0120425	4.12232e-07	-0.0690032	0.00809307	1.30845e-12	95	FALSE	NA	NA	FALSE	cg21440284	-17	-0.0740242	7.24087e-10	cg07456135	17	-0.0685783	7.79148e-11
cg13579607	chr1	203289788			BTG2	Distal Intergenic	-0.0710529	0.0109806	1.28991e-07	-0.0688418	0.012397	2.75054e-06	-0.0700808	0.00821981	1.31052e-12	95	FALSE	NA	NA	FALSE	cg03342805	-1272	-0.00063477	0.825378	cg06637812	3645	-0.0218059	0.0548354
cg12009872	chr15	51520739	CYP19A1;CYP19A1	Body;Body	CYP19A1	Intron	-0.0722902	0.0147845	1.8733e-05	-0.0722895	0.0104389	4.1178e-08	-0.0722897	0.00852747	1.61936e-12	95	FALSE	NA	NA	FALSE	cg16122750	-19438	0.00548765	0.374744	cg14424631	5681	-0.0133347	0.175116
cg16619352	chr12	111754800	CUX2	Body	PHETA1	Intron	-0.08916	0.0125885	1.90154e-08	-0.0652965	0.0135719	2.67168e-05	-0.078124	0.00922949	1.71129e-12	95	FALSE	NA	NA	FALSE	cg05134054	-3212	0.00110839	0.895636	cg14733103	1734	-0.00125926	0.808367
cg00371453	chr19	7854482	CLEC4GP1	Body	CLEC4GP1	Promoter (1-2kb)	0.0715584	0.0113238	2.07837e-07	0.0693299	0.0127352	3.84823e-06	0.0705745	0.00846232	2.94737e-12	95	FALSE	NA	NA	FALSE	cg10585208	-461	-0.000492291	0.827519	cg16715857	1025	-0.000540255	0.952847
cg00096418	chr16	65910068			LINC00922	Distal Intergenic	0.0816353	0.0108074	4.43802e-09	0.0739569	0.02092	0.00114086	0.0800178	0.0096018	3.02843e-12	95	FALSE	NA	NA	FALSE	cg03515735	-59200	-0.00320805	0.297376	cg05122803	22849	0.00132333	0.895601
cg19015897	chr17	53798372	TMEM100;TMEM100	Body;Body	TMEM100	Promoter (1-2kb)	0.101852	0.0137735	7.23446e-09	0.0794797	0.0208235	0.000512666	0.0950433	0.0114879	3.93831e-12	95	FALSE	NA	NA	FALSE	cg25295740	-12350	0.0339125	0.000233717	cg06271190	1669	0.0325064	0.0120115
cg18066403	chr10	91605652			LINC00865	Distal Intergenic	-0.0698096	0.00954797	9.35651e-09	-0.0598644	0.0153994	0.000418135	-0.067048	0.00811476	4.12917e-12	95	FALSE	NA	NA	FALSE	cg09073441	-5109	-0.0134664	0.00560614	cg25278353	112163	-0.0264091	0.00987064
cg17149350	chr10	80015831			LINC00856	Intron	-0.0441175	0.00921331	2.56513e-05	-0.0928136	0.0125224	9.53534e-09	-0.0612198	0.00742112	4.37112e-12	95	FALSE	NA	NA	FALSE	cg05757757	-7194	-0.0269361	0.00541442	cg06175907	10880	-0.00774948	0.0931478
cg03421104	chr1	5793847			MIR4689	Distal Intergenic	-0.0418731	0.00607298	3.41226e-08	-0.0408344	0.00901555	6.26781e-05	-0.0415489	0.00503682	4.37833e-12	95	FALSE	NA	NA	FALSE	cg14565332	-86	-0.00915547	0.0584712	cg11078875	11446	-0.0446254	0.000828322
cg20749059	chr3	57094404	ARHGEF3;SPATA12	5'UTR;TSS200	SPATA12	Promoter (<=1kb)	-0.0873289	0.0127041	3.64249e-08	-0.0679852	0.0146118	4.31911e-05	-0.0790014	0.00958716	4.54738e-12	95	FALSE	NA	NA	FALSE	cg04563996	-885	-0.0145968	0.20885	cg24007644	1557	0.0082651	0.0996184
cg25143743	chr5	10725546	DAP	Body	DAP	Intron	-0.0937989	0.0156675	6.5416e-07	-0.106988	0.0187387	1.69953e-06	-0.0992255	0.0120197	4.66645e-12	95	FALSE	NA	NA	FALSE	cg16362140	-16829	0.00506844	0.0605976	cg05473987	9059	0.00674081	0.21912
cg25579180	chr7	71098623	WBSCR17	Body	MIR3914-1	Intron	-0.0648735	0.0102895	2.17547e-07	-0.0612771	0.0116543	6.81767e-06	-0.0632981	0.0077134	5.27544e-12	95	FALSE	NA	NA	FALSE	cg27490043	-11915	-0.00763571	0.0616638	cg05356778	17297	0.0104158	0.154459
cg21390801	chr21	42733729	MX2	TSS1500	MX2	Promoter (<=1kb)	-0.0346399	0.00760511	5.27682e-05	-0.0387304	0.00569339	5.9662e-08	-0.0372613	0.00455772	6.03346e-12	95	FALSE	NA	NA	FALSE	cg04828792	-296	-0.00175282	0.510494	cg06752054	18	-0.0131208	0.00161388
cg11171825	chr6	42939029	PEX6	Body	PEX6	Intron	-0.0703087	0.0143999	1.91469e-05	-0.0745121	0.0114337	1.4244e-07	-0.0728867	0.0089543	7.04474e-12	95	FALSE	NA	NA	FALSE	cg03798940	-6919	0.00559875	0.108483	cg19747945	7117	0.00788274	0.312847
cg04717485	chr1	9486780			SPSB1	Distal Intergenic	-0.0607487	0.00788242	2.77659e-09	-0.0370018	0.0123815	0.00502621	-0.0538999	0.00664929	8.15993e-12	95	FALSE	NA	NA	FALSE	cg12547807	-13029	0.0240078	0.00228597	cg01901101	159	-0.0328114	0.000308928
cg07338584	chr8	36757631	KCNU1	Body	KCNU1	Intron	0.11106	0.016579	6.303e-08	0.0999613	0.0221029	6.39704e-05	0.107064	0.0132627	9.44406e-12	95	FALSE	NA	NA	FALSE	cg08331840	-10871	-0.00460896	0.378671	cg12033248	5534	-0.0123563	0.00524331
cg13156207	chr2	28873060			PLB1	Distal Intergenic	-0.0577826	0.00955562	4.90777e-07	-0.0822429	0.0149321	3.16204e-06	-0.0648893	0.00804865	9.883e-12	95	FALSE	NA	NA	FALSE	cg04784535	-6636	-0.00846103	0.0872284	cg22304799	4824	0.00998657	0.26923
cg03660603	chr3	86998418	VGLL3	Body	VGLL3	Intron	-0.0982379	0.0162636	5.01166e-07	-0.107036	0.020036	5.26286e-06	-0.101732	0.0126273	1.01256e-11	95	FALSE	NA	NA	FALSE	cg12894142	-19213	-0.00440333	0.44267	cg18496543	18256	-0.0441935	0.00155616
cg08337633	chr7	55602109	VOPP1	Body	VOPP1	Intron	-0.0676232	0.0119076	1.5693e-06	-0.0738244	0.0129439	1.73158e-06	-0.0704656	0.00876344	1.08417e-11	95	FALSE	NA	NA	FALSE	cg04322486	-883	-0.0222161	0.0233825	cg23654401	4333	-0.082944	5.06481e-06
cg16737770	chr4	169799624	PALLD;PALLD;PALLD;PALLD	Body;Body;Body;Body	PALLD	Intron	-0.169417	0.0244797	3.14896e-08	-0.108787	0.0243857	8.07064e-05	-0.138985	0.0172764	1.16011e-11	95	FALSE	NA	NA	FALSE	cg05477457	-316	-0.0753027	5.4822e-07	cg17917529	658	-0.0145064	0.156487
cg15123730	chr19	13215387			LYL1	Promoter (1-2kb)	-0.103348	0.0136726	4.36899e-09	-0.0541783	0.0150138	0.00092823	-0.0810571	0.010109	1.19597e-11	95	FALSE	NA	NA	FALSE	cg22436086	-19	-0.0505332	3.03232e-10	cg02385661	342	-0.0367612	0.00133212
cg00525288	chr10	1236072	ADARB2	Body	ADARB2	Promoter (1-2kb)	-0.133666	0.021842	3.9009e-07	-0.115811	0.0223029	8.32932e-06	-0.124925	0.015605	1.26502e-11	95	FALSE	NA	NA	FALSE	cg07215869	-97	-0.0419928	3.50795e-07	cg11791289	6120	0.0116172	0.173628
cg24320673	chr17	72462234	CD300A	TSS1500	CD300A	Promoter (<=1kb)	-0.0450644	0.00660194	4.23381e-08	-0.0395194	0.0094483	0.000176286	-0.0432453	0.00541171	1.34677e-11	95	FALSE	NA	NA	FALSE	cg08087047	-1025	-0.00289191	0.504374	cg10953317	183	-0.0163471	0.0531619
cg00059459	chr1	8343575			SLC45A1	Distal Intergenic	-0.14332	0.0237324	5.03286e-07	-0.125835	0.024186	8.07351e-06	-0.134743	0.0169394	1.57968e-11	95	FALSE	NA	NA	FALSE	cg13089904	-304	-0.0896078	3.14235e-10	cg03211636	10738	-0.0248867	0.00664649
cg25526061	chr10	135088451	ADAM8;ADAM8;ADAM8	Body;Body;Body	ADAM8	Promoter (1-2kb)	-0.0995578	0.0155047	1.50806e-07	-0.0856059	0.0181065	3.44016e-05	-0.0936554	0.0117769	1.59321e-11	95	FALSE	NA	NA	FALSE	cg16102283	-954	-0.018412	0.000817621	cg03885037	1647	-0.000478569	0.875236
cg01374266	chr3	13895994	WNT7A	Body	WNT7A	Intron	-0.0565945	0.0108388	6.6341e-06	-0.056433	0.00942498	7.21984e-07	-0.0565025	0.00711215	1.64926e-11	95	FALSE	NA	NA	FALSE	cg10460033	-1666	-0.0523561	2.27342e-10	cg22112133	118	-0.0120141	0.00152342
cg24350011	chr1	4795114	AJAP1;AJAP1	Body;Body	AJAP1	Intron	-0.100829	0.0171787	8.59923e-07	-0.106407	0.0198882	5.13296e-06	-0.103213	0.0130004	1.68776e-11	95	FALSE	NA	NA	FALSE	cg13480658	-102	-0.077109	4.84109e-09	cg00562969	20758	-0.0405235	2.73268e-05
cg12940747	chr11	128595713	FLI1;FLI1	Body;5'UTR	SENCR	Intron	-0.0613556	0.00887538	3.22551e-08	-0.0618505	0.0158477	0.000399963	-0.0614738	0.00774368	1.69237e-11	95	FALSE	NA	NA	FALSE	cg02677035	-3619	-0.00661655	0.154116	cg20374917	8161	-0.0122197	0.126555
cg05141014	chr5	59784203	PART1;PART1;PDE4D;PART1	Body;Body;TSS1500;Body	PDE4D	Promoter (<=1kb)	0.200868	0.0284019	1.96347e-08	0.133706	0.035003	0.000508216	0.174205	0.0220548	2.01296e-11	95	FALSE	NA	NA	FALSE	cg26353176	-297	0.057687	4.919e-07	cg22512292	40492	-0.00968464	0.0725274
cg14375937	chr10	94825667	CYP26C1	Body	CYP26C1	Intron	0.0719216	0.00966322	6.23938e-09	0.126269	0.0435067	0.00628655	0.0744767	0.00943334	2.04522e-11	95	FALSE	NA	NA	FALSE	cg00714725	-91	0.0604412	1.35691e-08	cg02825977	181	0.071279	1.19124e-07
cg06422883	chr5	72528296			TMEM174	Distal Intergenic	-0.0410597	0.00572778	1.45647e-08	-0.0294195	0.00841924	0.00127909	-0.0373768	0.00473575	2.06815e-11	95	FALSE	NA	NA	FALSE	cg01768201	-185	-0.0380165	1.3816e-07	cg01240795	18	-0.0277016	6.94369e-05
cg26224018	chr1	64942153	CACHD1	Body	CACHD1	Intron	-0.0489636	0.00883754	2.43059e-06	-0.052788	0.00944474	2.46163e-06	-0.0507489	0.00645307	2.33789e-11	95	FALSE	NA	NA	FALSE	cg23260625	-2479	0.00404309	0.274742	cg09070316	2615	0.00904654	0.316138
cg01820192	chr21	44869762	C21orf125	TSS200	LINC00319	Promoter (<=1kb)	-0.0390339	0.00649657	5.54395e-07	-0.0353076	0.00694196	1.15451e-05	-0.0372941	0.00474341	2.35843e-11	95	FALSE	NA	NA	FALSE	cg02541052	-504	0.000106862	0.969677	cg14562076	23	-0.0297613	1.49193e-09
cg06732228	chr19	41119353	LTBP4;LTBP4;LTBP4	Body;Body;Body	LTBP4	Promoter (<=1kb)	-0.0649088	0.00894459	1.10806e-08	-0.046553	0.0145261	0.00283053	-0.0598624	0.00761646	2.38605e-11	95	FALSE	NA	NA	FALSE	cg02637086	-2121	-0.0181813	0.00104182	cg03309253	226	-0.0275903	8.2119e-05
cg25517015	chr19	17584020	SLC27A1	Body	SLC27A1	Promoter (2-3kb)	-0.0856685	0.0126086	4.6719e-08	-0.0593084	0.0142213	0.00018281	-0.0740672	0.0094345	2.48058e-11	95	FALSE	NA	NA	FALSE	cg03233444	-2054	0.00382445	0.134867	cg10692922	10492	0.00203297	0.555917
cg16941122	chr13	99965936	UBAC2;UBAC2;UBAC2	Body;Body;Body	UBAC2	Intron	-0.075495	0.0111256	4.80143e-08	-0.0539796	0.0130313	0.000198611	-0.0664242	0.00846132	2.4843e-11	95	FALSE	NA	NA	FALSE	cg11667400	-2327	0.00193754	0.754429	cg16683060	8737	-0.00388555	0.739091
cg02431964	chr2	119700029	MARCO	Body	MARCO	Promoter (<=1kb)	-0.0530645	0.0079824	7.3991e-08	-0.0528697	0.0126665	0.000180891	-0.0530092	0.00675325	2.49404e-11	95	FALSE	NA	NA	FALSE	cg19284751	-240	-0.0333378	0.00031899	cg22657351	52049	0.0082724	0.0895454
cg10206331	chr16	1200083			CACNA1H	Distal Intergenic	-0.0936623	0.0150889	2.95804e-07	-0.0794465	0.0163956	2.40594e-05	-0.0871434	0.0111027	2.50055e-11	95	FALSE	NA	NA	FALSE	cg16454495	-117	-0.0783478	2.9657e-10	cg10810804	14	-0.0657164	7.45302e-10
cg12105450	chr2	202048100	CASP10;CASP10;CASP10	5'UTR;5'UTR;5'UTR	CASP10	Promoter (<=1kb)	-0.0854424	0.0120328	1.79724e-08	-0.0559887	0.015258	0.000781239	-0.0741484	0.00944823	2.51115e-11	95	FALSE	NA	NA	FALSE	cg07754492	-346	-0.0224304	4.44814e-06	cg11551448	12608	0.0191214	0.0347261
cg00280895	chr2	121100727			INHBB	Promoter (2-3kb)	-0.0389735	0.00546219	1.61546e-08	-0.0299327	0.00894349	0.00192338	-0.0365174	0.00466155	2.67016e-11	95	FALSE	NA	NA	FALSE	cg13957377	-1072	-0.0283214	0.000567648	cg04019016	320	-0.00110025	0.536862
cg07921712	chr15	96596630			NR2F2	Distal Intergenic	-0.0932668	0.0150143	2.91613e-07	-0.0781573	0.016249	2.68142e-05	-0.0863079	0.0110274	2.75349e-11	95	TRUE	5	747	FALSE	cg13920934	-152	-0.0421065	8.14467e-09	cg05104639	292	-0.100821	4.0345e-07
cg23621013	chr7	135433353	FAM180A;FAM180A	1stExon;5'UTR	FAM180A	Promoter (<=1kb)	-0.0800718	0.0133222	5.50852e-07	-0.0802453	0.0160395	1.48873e-05	-0.0801426	0.0102482	2.83261e-11	95	FALSE	NA	NA	FALSE	cg09935440	-3907	0.0386158	0.000382458	cg11015893	187	0.0092189	0.384521
cg09160589	chr16	11654880	LITAF;LITAF;LITAF;LITAF	5'UTR;5'UTR;Body;5'UTR	LITAF	Intron	0.06947	0.0118714	9.08953e-07	0.067551	0.0131718	1.01409e-05	0.0686099	0.00881835	3.36776e-11	95	FALSE	NA	NA	FALSE	cg04359558	-6656	0.00924003	0.0922742	cg01891736	279	0.00834026	0.267435
cg05499054	chr8	75148806	JPH1	3'UTR	JPH1	3' UTR	0.0632968	0.0086915	1.0229e-08	0.039789	0.0128664	0.00382217	0.0559309	0.0072022	3.58762e-11	95	FALSE	NA	NA	FALSE	cg16788797	-15973	0.00217973	0.674381	cg02901843	339	0.0140593	0.0109535
cg16024530	chr11	128673534	FLI1;FLI1	Body;Body	KCNJ1	Intron	-0.0385717	0.00769647	1.28037e-05	-0.0430105	0.00723949	8.33003e-07	-0.0409268	0.00527325	3.65997e-11	95	FALSE	NA	NA	FALSE	cg13476635	-19115	0.0238682	0.000770737	cg11478199	3865	0.00815936	0.0872409
cg23696593	chr10	28200623	ARMC4	Body	ARMC4	Intron	0.0774509	0.0125752	3.44526e-07	0.0742761	0.0158335	3.84656e-05	0.0762229	0.0098473	4.00475e-11	95	FALSE	NA	NA	FALSE	cg06238921	-99381	-8.59451e-05	0.987919	cg19140602	32486	0.00401294	0.360114
cg05504117	chr17	71898904			LINC00469	Distal Intergenic	-0.0974334	0.0140526	3.02596e-08	-0.062934	0.0166527	0.000571152	-0.0830842	0.0107397	4.08009e-11	95	FALSE	NA	NA	FALSE	cg27105183	-43	-0.0331773	1.85714e-06	cg19459434	1879	-0.00128972	0.744204
cg27483791	chr7	157493638	PTPRN2;PTPRN2;PTPRN2	Body;Body;Body	MIR153-2	Intron	-0.053441	0.00797606	6.2763e-08	-0.0400326	0.0100937	0.000332791	-0.0482869	0.00625805	4.45502e-11	95	FALSE	NA	NA	FALSE	cg02925240	-594	0.0037499	0.44641	cg15080590	286	-0.00655424	0.209154
cg01293179	chr2	176996285	HOXD8	Body	HOXD8	Promoter (1-2kb)	-0.137406	0.0219283	2.45731e-07	-0.136998	0.0304291	6.80068e-05	-0.137266	0.0177902	4.45718e-11	95	FALSE	NA	NA	FALSE	cg10239098	-729	0.00116366	0.560548	cg08079908	992	-0.189445	1.95634e-10
cg23104954	chr13	50701501			DLEU2	Promoter (1-2kb)	-0.0692377	0.010838	1.67157e-07	-0.0503211	0.0112004	6.99524e-05	-0.0600903	0.00778858	4.47004e-11	95	FALSE	NA	NA	FALSE	cg20293942	-245	-0.055696	2.32236e-06	cg01803928	118	-0.0473269	5.14319e-06
cg25305174	chr7	44279680	CAMK2B;CAMK2B;CAMK2B;CAMK2B;CAMK2B;CAMK2B;CAMK2B;CAMK2B	Body;Body;Body;Body;Body;Body;Body;Body	YKT6	Intron	-0.0641246	0.010664	5.46092e-07	-0.0575966	0.0119348	2.5544e-05	-0.0612265	0.00795207	4.78647e-11	95	FALSE	NA	NA	FALSE	cg03257708	-105	-0.0118331	0.142715	cg25413347	258	0.00174824	0.72927
cg06723337	chr16	87541476			ZCCHC14	Intron	-0.087288	0.0118615	8.0809e-09	-0.044769	0.0137496	0.00246437	-0.0691461	0.00898132	4.79811e-11	95	FALSE	NA	NA	FALSE	cg02032299	-232	-0.0561845	9.45659e-07	cg07180475	10182	-0.00294042	0.763769
cg27115863	chr22	37921640			CARD10	Distal Intergenic	-0.110685	0.0231372	2.60191e-05	-0.132278	0.0218201	5.73991e-07	-0.122114	0.0158744	4.93292e-11	95	FALSE	NA	NA	FALSE	cg06912601	-3329	0.00456592	0.28061	cg18977727	31310	-0.00703053	0.0651186
cg08024029	chr1	20669724	VWA5B1	Body	VWA5B1	Exon	-0.0960345	0.0132293	1.09968e-08	-0.0493878	0.0142923	0.00142481	-0.0745101	0.0097086	5.33048e-11	95	FALSE	NA	NA	FALSE	cg23014487	-317	-0.0185255	0.00196291	cg04552470	68	-0.0732306	3.73751e-09
cg10797944	chr1	241171756	RGS7	Body	MIR3123	Intron	0.0616942	0.00951669	1.24229e-07	0.0542493	0.0131756	0.000213719	0.0591417	0.00771472	5.53232e-11	95	FALSE	NA	NA	FALSE	cg14022840	-9038	-0.00393286	0.445466	cg22231602	4920	-0.00127716	0.902277
cg25362652	chr6	106429769			PRDM1	Distal Intergenic	0.102099	0.0158991	1.5053e-07	0.0818721	0.0192113	0.000139527	0.0938771	0.0122486	5.57461e-11	95	FALSE	NA	NA	FALSE	cg23856413	-110	0.0424647	1.64826e-08	cg25985959	365	0.0153514	0.000120036
cg14120436	chr15	52483498	GNB5	5'UTR	GNB5	Promoter (<=1kb)	-0.0677778	0.00997678	4.68495e-08	-0.0548257	0.0151558	0.000905197	-0.0638621	0.0083333	5.59528e-11	95	FALSE	NA	NA	FALSE	cg20550536	-2237	0.00166617	0.825184	cg20557935	824	0.00158718	0.634985
cg11071912	chr1	1073424			LINC01342	Promoter (1-2kb)	-0.050864	0.00739664	3.6134e-08	-0.048497	0.0144206	0.00183995	-0.050371	0.00658139	5.8419e-11	95	FALSE	NA	NA	FALSE	cg06615380	-522	-0.029394	5.76486e-08	cg00812770	86	-0.0300051	8.20967e-07
cg02438611	chr17	55828107			MRPS23	Distal Intergenic	-0.0569453	0.00907271	2.37809e-07	-0.065815	0.0149789	9.41082e-05	-0.0593259	0.00776021	6.0657e-11	95	FALSE	NA	NA	FALSE	cg23679492	-23	-0.0466261	2.48809e-07	cg04202465	11934	0.0245226	0.0158857
cg03675258	chr19	13124691	NFIX	Body	NFIX	Intron	-0.0690928	0.0112234	3.47712e-07	-0.0577613	0.0126148	5.39928e-05	-0.0640862	0.0083851	6.11926e-11	95	FALSE	NA	NA	FALSE	cg08420572	-87	-0.024773	0.0066578	cg24102622	85	-0.023517	2.50125e-05
cg01558212	chr2	200327336			SATB2	Promoter (2-3kb)	-0.103802	0.0155376	6.67117e-08	-0.0665572	0.0164976	0.00027268	-0.0862949	0.0113109	6.48881e-11	95	TRUE	5	1910	FALSE	cg07835424	-2	-0.115676	3.47287e-10	cg15679665	1139	0.000215517	0.909233
cg03436967	chr7	147207052	MIR548I4;CNTNAP2	Body;Body	MIR548I4	Intron	-0.0583151	0.00980446	6.71302e-07	-0.0709282	0.0147212	2.61584e-05	-0.0621908	0.00816027	6.72334e-11	95	FALSE	NA	NA	FALSE	cg14627974	-19024	-0.00619715	0.362906	cg02515354	49071	-0.00661208	0.170163
cg24019564	chr1	25257566	RUNX3;RUNX3	TSS1500;Body	RUNX3	Promoter (<=1kb)	0.0800286	0.0124789	1.54658e-07	0.0602542	0.0143588	0.000169321	0.0715197	0.00941892	7.59071e-11	95	TRUE	19	1174	FALSE	cg15014975	-19	0.0980164	9.48362e-10	cg10993442	21	0.0605536	9.06764e-09
cg14948108	chr11	102746236	MMP12	TSS1500	MMP12	Promoter (<=1kb)	0.0933456	0.0141122	8.21019e-08	0.0808513	0.0215571	0.000620001	0.0895974	0.0118072	7.7505e-11	95	FALSE	NA	NA	FALSE	cg09002726	-302	-0.0101777	0.0711948	cg02368591	129	0.0254528	0.0135712
cg24793124	chr6	106546074	PRDM1;PRDM1	Body;TSS1500	PRDM1	Promoter (<=1kb)	-0.0498463	0.0071189	2.44427e-08	-0.0380124	0.0125346	0.00447738	-0.0469602	0.00619022	7.82528e-11	95	FALSE	NA	NA	FALSE	cg02667677	-90	-0.00581988	0.01755	cg17521665	630	-0.0571988	1.61916e-07
cg05215277	chr16	3439780	ZNF434	Body	ZSCAN32	Intron	-0.0847784	0.0135221	2.43072e-07	-0.0797633	0.0186968	0.000137677	-0.0830561	0.0109569	8.028e-11	95	FALSE	NA	NA	FALSE	cg04802911	-6936	-0.00091826	0.743667	cg26483037	8630	-0.00648623	0.172944
cg02156870	chr17	36717733	SRCIN1	Body	SRCIN1	Promoter (2-3kb)	-0.119106	0.0181076	9.21758e-08	-0.0984666	0.0259068	0.000536852	-0.112332	0.0148417	8.44103e-11	95	TRUE	8	3984	FALSE	cg04194674	-1780	-0.0146394	1.43314e-05	cg22320365	465	-0.0762806	1.8676e-10
cg21094739	chr17	61572645	ACE;ACE	Body;Body	ACE	Intron	0.0352139	0.00507804	3.01597e-08	0.0263997	0.00837731	0.00326735	0.0328455	0.00434253	8.62762e-11	95	FALSE	NA	NA	FALSE	cg04199256	-10448	0.0386051	4.19023e-07	cg01489398	1690	0.0160783	4.52378e-05
cg07960624	chr8	119208486	SAMD12	3'UTR	EXT1	3' UTR	-0.102256	0.0198484	8.25443e-06	-0.0922533	0.0166457	2.84459e-06	-0.0963835	0.0127542	8.88158e-11	95	FALSE	NA	NA	FALSE	cg03346806	-50607	0.00921884	0.109725	cg18001844	12088	0.0067221	0.157281
cg27091643	chr12	64977593			RASSF3	Distal Intergenic	-0.0691604	0.0104481	8.08519e-08	-0.0443974	0.0111299	0.00031128	-0.0575606	0.00761754	8.90738e-11	95	FALSE	NA	NA	FALSE	cg12707346	-16636	-0.0197848	0.0107411	cg00419092	25410	-0.00496744	0.0379345
cg15336438	chr10	76993893	COMTD1	Body	COMTD1	Promoter (1-2kb)	-0.0389329	0.0058449	7.09641e-08	-0.0349052	0.00975118	0.00100724	-0.0378683	0.00501328	9.01278e-11	95	FALSE	NA	NA	FALSE	cg26483332	-137	-0.0192888	5.61787e-05	cg03704503	683	0.00149767	0.485893
cg14016418	chr2	65065975			LINC02245	Distal Intergenic	-0.0871949	0.0169694	8.61072e-06	-0.10151	0.0182809	2.75281e-06	-0.0938208	0.012437	9.40867e-11	95	FALSE	NA	NA	FALSE	cg03090940	-7021	-0.0015707	0.593513	cg24825180	9284	0.00451573	0.18069
cg14233838	chr9	139548425			EGFL7	Intron	-0.0465364	0.00705186	8.61641e-08	-0.0452651	0.0123947	0.00082099	-0.0462255	0.00612929	9.48848e-11	95	FALSE	NA	NA	FALSE	cg14233878	-1870	-0.000155793	0.905663	cg02538891	1001	-0.0103462	0.00969869
cg00863007	chr7	28319676	LOC402644	TSS1500	CREB5	Distal Intergenic	0.0804832	0.012674	1.88516e-07	0.0824582	0.0202795	0.000248477	0.081038	0.0107477	9.5593e-11	95	FALSE	NA	NA	FALSE	cg00924052	-82	0.0312373	0.00069539	cg12199651	9513	0.00407845	0.620701
cg12167526	chr2	51218880	NRXN1;NRXN1	Body;Body	NRXN1	Intron	0.166175	0.0276852	5.65156e-07	0.151483	0.0331659	5.58831e-05	0.160142	0.0212536	9.77773e-11	95	FALSE	NA	NA	FALSE	cg13204432	-143941	-0.000122209	0.984119	cg15573998	9245	0.0132236	0.00568315
cg08826184	chr12	44973266	NELL2;NELL2;NELL2;NELL2;NELL2	Body;Body;Body;Body;Body	NELL2	Intron	0.0715917	0.0114934	2.76337e-07	0.0686445	0.016246	0.000155406	0.0706086	0.00938277	1.01869e-10	95	FALSE	NA	NA	FALSE	cg05767035	-8443	-0.0136118	0.0314305	cg15879620	58828	0.00581316	0.192642
cg00822241	chr19	49201468	FUT2;FUT2	5'UTR;5'UTR	FUT2	Promoter (2-3kb)	-0.0361834	0.00623891	1.07211e-06	-0.0345795	0.00721149	2.80582e-05	-0.0354968	0.00471825	1.02782e-10	95	FALSE	NA	NA	FALSE	cg16867584	-1288	-0.00295306	0.611809	cg06594736	3314	0.00582589	0.108783
cg24387864	chr11	69454823	CCND1	TSS1500	CCND1	Promoter (1-2kb)	-0.0702639	0.0110558	1.85496e-07	-0.0493625	0.0116742	0.000154011	-0.0603814	0.00802734	1.03379e-10	95	TRUE	5	394	FALSE	cg13271751	-21	-0.0300229	0.000291853	cg19209049	6	-0.0272926	9.07353e-08
cg04457575	chr7	155855936			SHH	Distal Intergenic	-0.0632558	0.00978963	1.32807e-07	-0.0586958	0.0152519	0.000468054	-0.0619252	0.00823854	1.05842e-10	95	FALSE	NA	NA	FALSE	cg14223646	-237	-0.0127479	0.0212943	cg00601953	168	-0.010112	0.117116
cg12874792	chr14	68831098	RAD51L1;RAD51L1;RAD51L1	Body;Body;Body	ZFP36L1	Intron	0.0778128	0.0116187	6.33465e-08	0.0596405	0.0169198	0.00117432	0.0719896	0.00957788	1.05974e-10	95	FALSE	NA	NA	FALSE	cg13803234	-285	-0.0201996	0.105839	cg21007509	112	0.0778309	1.92595e-08
cg15605448	chr19	35634229	FXYD7;FXYD7	5'UTR;1stExon	FXYD7	Promoter (<=1kb)	-0.0532237	0.0082164	1.26195e-07	-0.0372465	0.00926497	0.000284259	-0.04619	0.00614731	1.07074e-10	95	FALSE	NA	NA	FALSE	cg22392666	-62	-0.0390104	0.00181371	cg10830496	327	-0.0440249	1.54028e-05
cg03186440	chr16	89042185	CBFA2T3	Body	CBFA2T3	Promoter (1-2kb)	-0.0624692	0.00962418	1.21093e-07	-0.0523111	0.0136584	0.000493652	-0.059099	0.00786727	1.07935e-10	95	FALSE	NA	NA	FALSE	cg00446472	-103	-0.0516964	1.45764e-08	cg23606023	763	-0.0388565	1.41131e-09
cg03121834	chr7	99970448	PILRA;PILRA;PILRA	TSS1500;TSS1500;TSS1500	PILRA	Promoter (<=1kb)	-0.0394575	0.00632663	2.69627e-07	-0.0457236	0.0108528	0.000161135	-0.0410468	0.00546572	1.08941e-10	95	FALSE	NA	NA	FALSE	cg22748815	-5011	-0.0269383	0.000156999	cg13650156	54	-0.0260423	0.000863845
cg19791714	chr11	118763901	CXCR5;CXCR5	Body;TSS200	CXCR5	Promoter (<=1kb)	-0.0415622	0.00669827	2.98101e-07	-0.0384503	0.0090713	0.000149371	-0.0404641	0.00538847	1.09162e-10	95	FALSE	NA	NA	FALSE	cg13298528	-38	-0.0203215	0.000155905	cg04903691	83	-0.00928273	0.0393358
cg13823169	chr9	139776893			TRAF2	Promoter (<=1kb)	-0.0494699	0.0103379	2.59033e-05	-0.0659686	0.011209	9.88909e-07	-0.0570533	0.0075993	1.09964e-10	95	FALSE	NA	NA	FALSE	cg14433428	-13095	-0.027885	0.00097962	cg21236500	3004	-0.000286205	0.931868
cg27177839	chr14	105635769	JAG2;JAG2	TSS1500;TSS1500	JAG2	Promoter (<=1kb)	-0.0350676	0.00499581	2.31504e-08	-0.0216186	0.00700443	0.00388395	-0.0305329	0.00406727	1.10317e-10	95	FALSE	NA	NA	FALSE	cg12913122	-6	-0.0115627	0.00724523	cg23680124	3535	-0.0063099	0.0723008
cg19952821	chr18	61369206	SERPINB11	TSS1500	SERPINB11	Promoter (<=1kb)	0.108456	0.0157885	3.69711e-08	0.083003	0.026533	0.0034748	0.1018	0.0135681	1.12264e-10	95	FALSE	NA	NA	FALSE	cg14572895	-304	0.0291949	0.000788392	cg17192315	6416	0.00622789	0.202775
cg18113295	chr2	232135730	ARMC9	Body	ARMC9	Exon	0.0702915	0.0100877	2.71694e-08	0.0536266	0.0189848	0.00766887	0.0666223	0.00890823	1.2467e-10	95	FALSE	NA	NA	FALSE	cg19577697	-12485	0.00153491	0.71609	cg09604569	26161	-0.0221524	0.0130811
cg16090599	chr11	45105153			PRDM11	Distal Intergenic	-0.0649964	0.0113514	1.35363e-06	-0.0721429	0.0149652	2.59535e-05	-0.0676064	0.00904403	1.26562e-10	95	FALSE	NA	NA	FALSE	cg23299618	-2914	-0.0265378	0.000248756	cg24819471	2807	-0.00213708	0.443595
cg21052766	chr11	20134289	NAV2;NAV2;NAV2;NAV2	Body;Body;Body;Body	NAV2	Intron	-0.0739945	0.0108782	4.56171e-08	-0.0436675	0.0120878	0.000917913	-0.0604239	0.00808599	1.27989e-10	95	FALSE	NA	NA	FALSE	cg13511777	-129	-0.00140957	0.787404	cg06068991	5952	-0.0103397	0.0324742
cg10119288	chr16	87442996	ZCCHC14	3'UTR	ZCCHC14	3' UTR	0.150815	0.0213881	2.09604e-08	0.0811324	0.0251655	0.00268787	0.121591	0.0162973	1.34735e-10	95	FALSE	NA	NA	FALSE	cg07205670	-95	0.0732488	3.53458e-09	cg06415970	525	0.0097503	0.0390182
cg07891457	chr11	67442075	ALDH3B2;ALDH3B2;ALDH3B2	1stExon;5'UTR;5'UTR	ALDH3B2	Promoter (<=1kb)	-0.0672134	0.0138128	2.01588e-05	-0.0918842	0.0159457	1.4442e-06	-0.0777896	0.0104404	1.40678e-10	95	FALSE	NA	NA	FALSE	cg20420868	-8	-0.0571942	5.39872e-08	cg20333014	51	-0.0140585	0.00240624
cg27046920	chr5	538702			MIR4456	Promoter (2-3kb)	-0.0309496	0.00463039	6.60255e-08	-0.0278976	0.00848606	0.00226256	-0.0302494	0.00406467	1.46151e-10	95	FALSE	NA	NA	FALSE	cg18067236	-120	-0.00926385	0.067079	cg23403144	424	-0.0188258	0.0373506
cg06792126	chr15	90365488			ANPEP	Distal Intergenic	-0.0487553	0.0113255	0.000113132	-0.0632718	0.0103163	4.61472e-07	-0.056689	0.0076266	1.51924e-10	95	FALSE	NA	NA	FALSE	cg13834112	-3849	0.0214526	0.00310003	cg23731826	6204	0.0148941	0.0182608
cg01298102	chr16	21199840			ZP2	Distal Intergenic	-0.0962388	0.0169131	1.51496e-06	-0.0783646	0.0161926	2.45088e-05	-0.0869128	0.0116963	1.53443e-10	95	FALSE	NA	NA	FALSE	cg27045835	-8751	0.0234408	0.06329	cg09459561	471	0.00115505	0.541949
cg03895392	chr15	74426334	ISLR2;ISLR2;ISLR2;ISLR2	Body;Body;Body;Body	ISLR2	Exon	-0.080734	0.0129308	2.63908e-07	-0.0575796	0.0136775	0.000162702	-0.069806	0.00939635	1.54587e-10	95	TRUE	14	4050	FALSE	cg20314548	-61	-0.126467	1.8416e-09	cg03689324	591	-0.103638	1.13291e-09
cg14523725	chr10	128288681			C10orf90	Intron	-0.0791174	0.0122694	1.38426e-07	-0.0686	0.0176999	0.000515403	-0.0757039	0.0100837	1.58742e-10	95	FALSE	NA	NA	FALSE	cg08650132	-13647	0.000891204	0.815431	cg19403610	70333	-0.00324145	0.263899
cg20094837	chr13	35515575	NBEA	TSS1500	NBEA	Promoter (<=1kb)	-0.0675264	0.0097665	3.2147e-08	-0.042612	0.0138617	0.00401317	-0.0592614	0.00798387	1.58935e-10	95	FALSE	NA	NA	FALSE	ch.13.34404418F	-9157	-0.00139928	0.476931	cg07310259	290	-0.000466435	0.8797
cg25075684	chr7	2933297			GNA12	Distal Intergenic	-0.0509384	0.00911954	2.10738e-06	-0.0708668	0.014102	1.3905e-05	-0.0568149	0.00765779	1.61303e-10	95	FALSE	NA	NA	FALSE	cg00460575	-11747	-0.00354841	0.58062	cg12447398	10830	-0.00912113	0.0272053
cg20985897	chr7	157778531	PTPRN2;PTPRN2;PTPRN2	Body;Body;Body	LOC100506585	Intron	-0.0655842	0.011134	8.04739e-07	-0.0604174	0.0133921	6.61485e-05	-0.0634725	0.00856159	1.65256e-10	95	FALSE	NA	NA	FALSE	cg16670736	-1382	-0.00247716	0.641699	cg26480662	62	-0.0478491	2.18903e-06
cg22194129	chr12	7901661	CLEC4C;CLEC4C	5'UTR;5'UTR	CLEC4C	Promoter (<=1kb)	0.0543423	0.00876666	3.0395e-07	0.040381	0.00960297	0.00016501	0.047996	0.00647448	1.65638e-10	95	FALSE	NA	NA	FALSE	cg23793961	-1010	0.00610527	0.240946	cg18460107	492	-0.0122696	0.0745672
cg05777757	chr8	132717066			EFR3A	Distal Intergenic	-0.0835443	0.0126096	7.93315e-08	-0.067698	0.0200088	0.00173958	-0.0790399	0.0106679	1.68494e-10	95	FALSE	NA	NA	FALSE	cg06812722	-79240	0.00285659	0.706884	cg07739188	73241	0.00409243	0.39379
cg26745294	chr16	1071049			SOX8	Distal Intergenic	-0.0282051	0.00504996	2.11022e-06	-0.0482317	0.00923053	7.53657e-06	-0.0328184	0.00443028	1.69516e-10	95	FALSE	NA	NA	FALSE	cg00656603	-92	-0.040735	4.92137e-09	cg04060308	159	-0.0267029	2.09452e-07
cg25736183	chr2	134767630			MIR3679	Distal Intergenic	-0.0741861	0.0141567	6.2528e-06	-0.084041	0.0159948	6.89429e-06	-0.078515	0.0106009	1.70476e-10	95	FALSE	NA	NA	FALSE	cg18062025	-261	-0.0135368	0.000101744	cg03793872	2625	0.00652045	0.272389
cg08185576	chr14	96721454	BDKRB1	TSS1500	BDKRB1	Promoter (1-2kb)	0.0644396	0.0102016	2.09592e-07	0.0499575	0.0126197	0.000340059	0.058716	0.00793355	1.7456e-10	95	FALSE	NA	NA	FALSE	cg20937296	-2529	-0.0461696	5.48513e-06	cg13965707	134	0.00750755	0.199675
cg05130816	chr10	130833897			MGMT	Distal Intergenic	-0.200794	0.0291041	3.36783e-08	-0.112183	0.0337944	0.00207273	-0.16306	0.0220531	1.79935e-10	95	FALSE	NA	NA	FALSE	cg11948367	-61	-0.185972	1.83256e-10	cg09580822	106	-0.161363	6.93051e-09
cg15188939	chr15	72809154	ARIH1	Body	ARIH1	Intron	0.0617767	0.00985387	2.43317e-07	0.0516211	0.0131273	0.000367127	0.0581167	0.00788068	1.9567e-10	95	FALSE	NA	NA	FALSE	cg08183300	-38405	-0.00210836	0.676085	cg16540262	74507	0.00645614	0.644586
cg12385032	chr17	59273979	BCAS3;BCAS3	Body;Body	BCAS3	Intron	0.0490202	0.00799108	3.72433e-07	0.0511289	0.0125858	0.000251152	0.0496261	0.00674614	2.11845e-10	95	FALSE	NA	NA	FALSE	cg02312904	-39109	0.0413149	0.00152756	cg13178910	645	0.00974252	0.148005
cg24472965	chr2	139526570	NXPH2	Body	NXPH2	Intron	0.0881823	0.0140968	2.54142e-07	0.0874991	0.022639	0.000446223	0.0879914	0.0119665	2.1469e-10	95	FALSE	NA	NA	FALSE	cg25273027	-44365	-0.0234013	0.0127831	cg03485608	9215	-0.00456349	0.707601
cg17812664	chr10	104957217			NT5C2	Distal Intergenic	-0.0926128	0.0155405	6.47075e-07	-0.0812627	0.0187799	0.000114849	-0.0879996	0.0119728	2.17643e-10	95	FALSE	NA	NA	FALSE	cg16396933	-3114	-0.00704569	0.478447	cg25038311	7534	0.0469793	0.000121281
cg14378791	chr18	77564340			KCNG2	Distal Intergenic	-0.051139	0.00780837	1.00787e-07	-0.0373256	0.0107358	0.00134336	-0.0463599	0.00631477	2.25758e-10	95	FALSE	NA	NA	FALSE	cg08580032	-1840	-0.00254385	0.616859	cg16173847	1274	-0.0803509	2.39723e-08
cg17611093	chr2	233739114	C2orf82	Body	SNORC	Intron	-0.0354315	0.00603281	8.49937e-07	-0.0393203	0.0089022	8.78275e-05	-0.0366554	0.00499408	2.27456e-10	95	FALSE	NA	NA	FALSE	cg04276057	-2183	-0.00645748	0.0377622	cg05709124	1970	-0.00106992	0.312996
cg19760410	chr1	154300117	ATP8B2;ATP8B2	TSS200;5'UTR	ATP8B2	Promoter (<=1kb)	-0.0480754	0.008432	1.46154e-06	-0.0318251	0.00655391	2.33183e-05	-0.0379452	0.00517463	2.34273e-10	95	FALSE	NA	NA	FALSE	cg06811467	-938	0.00358172	0.278056	cg16013543	124	-0.0349386	0.00162949
cg09263647	chr14	34692110			SPTSSA	Distal Intergenic	0.0555363	0.00933199	6.64222e-07	0.057808	0.013566	0.000139695	0.056266	0.00768853	2.497e-10	95	FALSE	NA	NA	FALSE	cg13728308	-159219	0.0250873	0.00203503	cg09982347	133446	0.0209685	0.073103
cg05411056	chr13	112852819			SOX1	Exon	-0.0672917	0.0120522	2.1225e-06	-0.068562	0.0145186	3.49878e-05	-0.0678099	0.00927338	2.56097e-10	95	FALSE	NA	NA	FALSE	cg27059840	-3599	-0.000231953	0.976263	cg11118697	3865	-0.00219289	0.723985
cg18759102	chr1	3100343	PRDM16;PRDM16	Body;Body	MIR4251	Intron	-0.0802215	0.0119114	5.63057e-08	-0.0566282	0.0187683	0.00466183	-0.0734471	0.010057	2.66514e-10	95	FALSE	NA	NA	FALSE	cg07209071	-84	-0.0537796	1.43259e-06	cg05354921	154	-0.0190415	0.0652457
cg16768937	chr17	27299936	SEZ6;SEZ6	Body;Body	SEZ6	Intron	-0.0410953	0.00843179	1.96737e-05	-0.0548441	0.00990922	2.91119e-06	-0.0468693	0.00642165	2.7168e-10	95	FALSE	NA	NA	FALSE	cg24778016	-3735	0.00851129	0.106597	cg22787468	9177	-0.0077515	0.164385
cg21479131	chr12	3053501			TEAD4	Distal Intergenic	-0.098287	0.0154806	1.8924e-07	-0.0625786	0.0158745	0.000356887	-0.0808813	0.0110831	2.72762e-10	95	FALSE	NA	NA	FALSE	cg27279674	-3536	0.0180302	0.0270374	cg25697152	14276	-0.00517529	0.109232
cg18516557	chr2	177004015			HOXD-AS2	Promoter (2-3kb)	-0.16601	0.0257632	1.40466e-07	-0.136835	0.0393514	0.00134139	-0.157257	0.0215546	2.75115e-10	95	FALSE	NA	NA	FALSE	cg11375458	-19	-0.117179	1.74884e-07	cg10858215	589	-0.00549681	0.0136954
cg02556655	chr11	63975026	FERMT3;FERMT3	Body;Body	FERMT3	Promoter (<=1kb)	-0.0723679	0.0115048	2.27782e-07	-0.0482531	0.0121789	0.000336781	-0.0609963	0.00836331	2.77989e-10	95	FALSE	NA	NA	FALSE	cg01447914	-71	-0.0670155	3.06448e-10	cg13329217	455	-0.0191487	0.000146948
cg23019886	chr12	6277045			CD9	Distal Intergenic	-0.0937684	0.0194208	2.26702e-05	-0.0913735	0.0167233	3.61994e-06	-0.0923932	0.0126724	2.80945e-10	95	FALSE	NA	NA	FALSE	cg25774608	-26538	-0.0104172	0.257445	cg19815634	3953	7.91217e-05	0.992224
cg16582660	chr6	11329463	NEDD9	5'UTR	NEDD9	Intron	0.0791267	0.0123184	1.49709e-07	0.067524	0.019376	0.00131302	0.0757869	0.0103954	2.81521e-10	95	FALSE	NA	NA	FALSE	cg23740758	-5030	-0.0330015	4.65084e-05	cg20808089	30677	-0.00289442	0.621396
cg22912331	chr14	24042251	JPH4;JPH4	Body;Body	JPH4	Promoter (<=1kb)	-0.0501147	0.00884264	1.62799e-06	-0.0408347	0.00881433	4.58842e-05	-0.0454598	0.00624266	2.91763e-10	95	FALSE	NA	NA	FALSE	cg02972715	-2918	-0.0174123	0.00143245	cg19477689	2191	-0.0121596	0.0087431
cg20170809	chr6	32042947	TNXB	Body	TNXB	Intron	0.033055	0.00605448	3.13612e-06	0.0457975	0.00928973	1.86094e-05	0.0368539	0.00507231	3.13182e-10	95	FALSE	NA	NA	FALSE	cg23623681	-150	0.0342428	9.7598e-07	cg14173662	82	0.0373397	1.78132e-06
cg16624405	chr10	133607033			LINC01164	Intron	0.028023	0.00431595	1.20323e-07	0.0428325	0.0124295	0.00146299	0.0296165	0.00407715	3.15482e-10	95	FALSE	NA	NA	FALSE	cg06697471	-35	0.0297896	0.0001223	cg25331127	1431	-0.00199552	0.579546
cg12655112	chr15	42261154	EHD4	Body	EHD4	Intron	-0.109526	0.0237642	4.46873e-05	-0.119566	0.0212916	2.26871e-06	-0.115095	0.0158578	3.23824e-10	95	FALSE	NA	NA	FALSE	cg02586712	-11585	-0.0113516	0.228522	cg01382649	2760	-0.00139734	0.232551
cg22308726	chr19	4566575			SEMA6B	Distal Intergenic	-0.0774575	0.0142244	3.27986e-06	-0.0560855	0.0113708	1.8466e-05	-0.0644179	0.00888175	3.31065e-10	95	FALSE	NA	NA	FALSE	cg02259934	-91	-0.025352	1.3735e-07	cg07531516	69	-0.0271145	1.33684e-06
cg04144394	chr5	3594178			IRX1	Promoter (1-2kb)	-0.0552916	0.00993219	2.23565e-06	-0.0571449	0.0122966	4.39226e-05	-0.0560233	0.00772656	3.34076e-10	95	FALSE	NA	NA	FALSE	cg02610486	-369	-0.0327522	0.0148425	cg07903370	928	0.00159856	0.401468
cg12638731	chr13	36045281	NBEA	Body	NBEA	Promoter (<=1kb)	0.147663	0.0260821	1.65869e-06	0.125533	0.0275153	5.67544e-05	0.13719	0.0189292	3.38802e-10	95	TRUE	13	5390	FALSE	cg00762613	-57	0.0710269	9.41736e-08	cg16735881	71	0.142261	6.12884e-08
cg23433370	chr12	27396894	STK38L	TSS200	STK38L	Promoter (<=1kb)	-0.0955657	0.0150057	1.77907e-07	-0.0760964	0.021559	0.00115875	-0.0892118	0.0123161	3.44642e-10	95	FALSE	NA	NA	FALSE	cg05171937	-129	-0.0602925	0.00033396	cg07240557	43	-0.0593433	3.18462e-09
cg04246253	chr17	41557575			DHX8	Distal Intergenic	0.0873038	0.0167346	6.72893e-06	0.108705	0.0213743	1.1556e-05	0.095437	0.0131765	3.45487e-10	95	FALSE	NA	NA	FALSE	cg22095263	-11640	0.0396981	0.00110355	cg13819250	3359	-7.07579e-05	0.96867
cg02816525	chr15	59024033	ADAM10	Body	ADAM10	Intron	-0.0761485	0.0171795	7.67376e-05	-0.0878715	0.0153045	1.53954e-06	-0.0826844	0.0114275	3.56706e-10	95	FALSE	NA	NA	FALSE	cg23940014	-38574	-0.000282132	0.949804	cg13399569	16836	-0.0020431	0.102423
cg10105917	chr4	152752443			GATB	Distal Intergenic	-0.117965	0.0247493	2.74663e-05	-0.13554	0.0248015	3.60724e-06	-0.126734	0.0175188	3.58859e-10	95	FALSE	NA	NA	FALSE	cg20665341	-20419	0.00976231	0.150938	cg22038207	55699	0.00404168	0.49847
cg19697842	chr5	76119931	F2RL1	Body	F2RL1	Intron	0.0327043	0.00607213	3.95485e-06	0.0432736	0.00878372	1.87999e-05	0.036122	0.00499483	3.6241e-10	95	FALSE	NA	NA	FALSE	cg18586277	-3396	-0.0296865	0.000285287	cg22816131	12616	0.0104325	0.0413125
cg14715697	chr17	77127487	HRNBP3	5'UTR	ENGASE	Intron	-0.0888567	0.015689	1.64745e-06	-0.0751169	0.0165962	6.32788e-05	-0.0823726	0.011401	3.73302e-10	95	FALSE	NA	NA	FALSE	cg14369117	-61	-0.0677417	7.01933e-07	cg16023581	118	-0.00273355	0.485697
cg09340403	chr6	138247491			TNFAIP3	Distal Intergenic	-0.0716078	0.0130713	2.9572e-06	-0.0770507	0.0163513	3.60796e-05	-0.0737299	0.01021	3.79208e-10	95	FALSE	NA	NA	FALSE	cg12200164	-46812	0.0104413	0.549753	cg24282479	161472	0.00827397	0.0600627
cg14979620	chr1	3647177	TP73;TP73;TP73;TP73	Body;Body;Body;Body	TP73	Intron	-0.0382462	0.00710741	4.01507e-06	-0.0407959	0.00846534	2.60747e-05	-0.0393004	0.00544328	3.81481e-10	95	FALSE	NA	NA	FALSE	cg08852911	-2637	-0.00150738	0.833727	cg03664527	1572	0.0142093	0.0471199
cg11775215	chr15	64264785	DAPK2	Body	DAPK2	Intron	0.0903893	0.0170801	5.31409e-06	0.105253	0.021338	1.84542e-05	0.0961936	0.0133343	3.91491e-10	95	FALSE	NA	NA	FALSE	cg02919090	-1047	0.0319004	0.00105644	cg24729988	6364	0.0314241	0.00183206
cg20427318	chr6	134757763			LINC01010	Promoter (1-2kb)	-0.0833697	0.018738	7.29218e-05	-0.105245	0.0183445	1.56056e-06	-0.0945397	0.0131084	3.94638e-10	95	FALSE	NA	NA	FALSE	cg14107822	-44990	0.0101809	0.152957	cg24544808	10359	-0.0291601	0.0073654
cg06766579	chr1	150242418	APH1A;APH1A	TSS1500;TSS1500	APH1A	Promoter (<=1kb)	-0.0841907	0.0139895	5.3761e-07	-0.0536986	0.0125088	0.000127165	-0.067246	0.00932476	3.95614e-10	95	FALSE	NA	NA	FALSE	cg18107697	-477	0.0101463	0.396346	cg15120247	1627	0.00163262	0.681943
cg25295329	chr6	106348603			PRDM1	Distal Intergenic	-0.0675807	0.0106857	2.04528e-07	-0.0644258	0.0186261	0.00141167	-0.0667994	0.00926875	4.0354e-10	95	FALSE	NA	NA	FALSE	cg09703616	-1457	-0.0127013	0.00867415	cg24276243	77418	0.0134499	0.0259695
cg05205299	chr9	109848356	MIR548Q	Body	MIR548Q	Promoter (<=1kb)	0.0646104	0.0108502	6.56721e-07	0.0629555	0.0155685	0.000265276	0.0640693	0.00890164	4.2036e-10	95	FALSE	NA	NA	FALSE	cg13576904	-79362	-0.000908988	0.841698	cg14588738	1322	-0.0593478	4.34492e-06
cg20696143	chr12	132982351			GALNT9	Distal Intergenic	-0.0673061	0.0131943	9.67608e-06	-0.0524551	0.0101765	9.36184e-06	-0.0579944	0.00805816	4.2127e-10	95	FALSE	NA	NA	FALSE	cg18772231	-120	-0.0123206	0.311256	cg07813695	65	-0.0199887	4.34958e-05
cg04876582	chr10	127864751	ADAM12;ADAM12	Body;Body	FANK1	Intron	0.125076	0.0191858	1.10764e-07	0.0879905	0.0271684	0.00258276	0.112736	0.015672	4.27674e-10	95	FALSE	NA	NA	FALSE	cg01368217	-28148	-0.00236802	0.832464	cg25588387	2586	-0.00377046	0.357582
cg06270993	chr7	23338250	C7orf30	TSS1500	MALSU1	Promoter (<=1kb)	-0.115321	0.0188948	4.10753e-07	-0.0928478	0.023977	0.000436789	-0.106712	0.0148405	4.3309e-10	95	FALSE	NA	NA	FALSE	cg18619616	-3373	0.000930706	0.898437	cg17580613	54	-0.0372825	0.000198386
cg25401482	chr19	5148023	KDM4B	Body	KDM4B	Intron	-0.0786471	0.013747	1.37434e-06	-0.0785619	0.0180672	0.000107811	-0.0786158	0.0109402	4.41778e-10	95	FALSE	NA	NA	FALSE	cg09934706	-168	-0.0236544	0.000406957	cg02842850	107	-0.0784834	1.23289e-08
cg06788267	chr1	95258162			SLC44A3	Intron	-0.0747398	0.0149908	1.38818e-05	-0.0619023	0.0118685	7.76087e-06	-0.0668486	0.0093052	4.45488e-10	95	FALSE	NA	NA	FALSE	cg21436544	-8873	0.00908282	0.274734	cg24699685	10163	0.0496406	7.66561e-05
cg19619909	chr15	58306464	ALDH1A2;ALDH1A2;ALDH1A2	Body;Body;TSS1500	ALDH1A2	Promoter (<=1kb)	0.0909664	0.016204	1.92791e-06	0.097161	0.0216662	7.17311e-05	0.0931885	0.0129763	4.50462e-10	95	FALSE	NA	NA	FALSE	cg12437628	-299	0.0039132	0.410859	cg12031962	47385	-0.00266603	0.846069
cg20685713	chr1	156066986			LMNA	Intron	-0.0912518	0.0166824	3.03538e-06	-0.0583009	0.0118708	1.96961e-05	-0.069377	0.00967203	4.6722e-10	95	FALSE	NA	NA	FALSE	cg25623815	-10368	7.51522e-05	0.986564	cg12593793	7149	-0.00384967	0.238642
cg01160855	chr2	56227870	MIR216B	Body	MIR216B	Promoter (<=1kb)	0.0577698	0.00938308	3.46972e-07	0.0641116	0.0173748	0.000737104	0.0592017	0.00825609	4.71832e-10	95	FALSE	NA	NA	FALSE	cg05466976	-10932	-0.000151256	0.963319	cg02071553	1190	0.00588492	0.649174
cg13327228	chr10	134884398			ADGRA1	Promoter (<=1kb)	-0.0675111	0.0118831	1.55812e-06	-0.07107	0.0162583	0.000100658	-0.0687503	0.00959371	4.81061e-10	95	FALSE	NA	NA	FALSE	cg00738660	-127	-0.0151564	0.0022599	cg27581091	57	-0.0530409	1.67263e-06
cg19906545	chr13	51416639	DLEU7	Body	DLEU7	Promoter (1-2kb)	-0.0546809	0.00917097	6.41102e-07	-0.055362	0.013952	0.000330938	-0.0548864	0.0076636	4.8989e-10	95	FALSE	NA	NA	FALSE	cg15699243	-34705	-0.0191809	0.220574	cg01146943	110	-0.0200735	0.00622743
cg16562486	chr1	2925740			ACTRT2	Distal Intergenic	-0.0705628	0.0115014	3.71531e-07	-0.0542097	0.014283	0.000545233	-0.0641301	0.0089581	4.96401e-10	95	FALSE	NA	NA	FALSE	cg16120196	-3171	-0.0056551	0.312505	cg03296283	2663	0.0159402	0.101932
cg17501395	chr6	149806331	ZC3H12D	TSS200	ZC3H12D	Promoter (<=1kb)	-0.0597512	0.00899838	7.57465e-08	-0.0371798	0.0121408	0.00413909	-0.0517483	0.00722923	4.97886e-10	95	FALSE	NA	NA	FALSE	cg04275695	-58	-0.0501905	8.44618e-06	cg18082788	8	-0.0466322	6.27955e-09
cg14781394	chr19	16441457			KLF2	Distal Intergenic	-0.0531114	0.00870469	4.13187e-07	-0.0327192	0.00796676	0.000220375	-0.0420145	0.00587694	5.17931e-10	95	FALSE	NA	NA	FALSE	cg02668248	-3668	0.0035979	0.716711	cg03355101	8261	-0.00774325	0.0321232
cg23449696	chr3	147125942	ZIC1	TSS1500	ZIC1	Promoter (1-2kb)	0.0377215	0.00594701	1.92908e-07	0.0385129	0.0117059	0.00224658	0.0378839	0.00530201	5.26573e-10	95	FALSE	NA	NA	FALSE	cg07291439	-16	0.0233249	0.000791472	cg00475509	13	0.0201581	0.000155317
cg26589069	chr16	4983989	PPL	Body	PPL	Intron	-0.042465	0.00854998	1.47318e-05	-0.062564	0.0117632	5.65793e-06	-0.0494128	0.0069161	5.27922e-10	95	FALSE	NA	NA	FALSE	cg06145800	-8716	0.00349321	0.63743	cg09723341	2087	0.0151455	0.0174997
cg22748179	chr7	117821879			LSM8	Promoter (2-3kb)	-0.119805	0.0195269	3.7128e-07	-0.080239	0.0205067	0.000388514	-0.100989	0.0141413	5.35112e-10	95	FALSE	NA	NA	TRUE	cg26591391	-177782	-0.00279746	0.844812	cg15635341	1789	-0.00474627	0.142656
cg12883980	chr13	50707586			DLEU2	Intron	-0.0522343	0.00917316	1.49557e-06	-0.056093	0.01302	0.00012149	-0.0535143	0.0074989	5.47147e-10	95	FALSE	NA	NA	FALSE	cg20529344	-159	-0.0401672	6.28389e-08	cg21548464	351	0.00686607	0.0182888
cg09291217	chr8	82028084			PAG1	Distal Intergenic	0.0647699	0.0104497	3.04406e-07	0.0561516	0.0157817	0.00107021	0.0621431	0.00871282	5.56442e-10	95	FALSE	NA	NA	FALSE	cg25010006	-2401	-0.00381373	0.469102	cg05909702	2011	0.0264022	0.0524691
cg14258143	chr1	32714146	FAM167B	Body	FAM167B	Promoter (1-2kb)	-0.0556924	0.00944884	7.95481e-07	-0.0645684	0.0160274	0.000277297	-0.0579817	0.00813963	5.78409e-10	95	FALSE	NA	NA	FALSE	cg11286035	-108	-0.0132026	0.000374968	cg19776942	18	-0.0395841	5.38919e-10
cg21747271	chr11	67250052	AIP	TSS1500	AIP	Promoter (<=1kb)	-0.077938	0.0131016	6.69322e-07	-0.0584093	0.0144661	0.000270063	-0.0691379	0.00971089	5.87823e-10	95	FALSE	NA	NA	FALSE	cg21052656	-6	-0.0642039	9.79143e-08	cg15286618	112	0.000735109	0.806243
cg07621825	chr16	86959949			FOXL1	Distal Intergenic	-0.0503207	0.00959322	6.15329e-06	-0.0717761	0.0144682	1.69272e-05	-0.0568728	0.00799535	6.04216e-10	95	FALSE	NA	NA	FALSE	cg08281415	-793	-0.0191296	6.05871e-05	cg09610767	76	-0.0628178	3.90831e-08
cg19900235	chr15	49014816			FBN1	Distal Intergenic	0.0410864	0.00656399	2.51054e-07	0.0380281	0.011266	0.001778	0.0403113	0.00567155	6.18958e-10	95	FALSE	NA	NA	FALSE	cg16354345	-2110	0.00330484	0.526457	cg08174355	1226	0.00326919	0.526655
cg03079818	chr13	110324798			IRS2	Distal Intergenic	0.113413	0.0198014	1.34642e-06	0.110606	0.0263837	0.000171392	0.112402	0.0158372	6.47043e-10	95	FALSE	NA	NA	FALSE	cg12689205	-3124	0.0237808	0.0180372	cg22915373	12841	0.0208231	0.0812657
cg00876267	chr9	139588516			AGPAT2	Distal Intergenic	-0.0351472	0.00632765	2.32463e-06	-0.0435309	0.00974295	7.53757e-05	-0.0376343	0.00530669	6.62398e-10	95	FALSE	NA	NA	FALSE	cg13817802	-604	0.0043602	0.63648	cg14221252	897	-0.0149823	0.00977912
cg08771171	chr5	138211084	CTNNA1;LRRTM2	Body;TSS200	CTNNA1	Promoter (<=1kb)	0.0466936	0.0087299	4.44718e-06	0.0522578	0.0112023	4.16314e-05	0.048796	0.00688589	6.78235e-10	95	TRUE	5	141	FALSE	cg23184518	-13	0.0280524	6.16119e-06	cg06606949	65	0.0425172	7.48528e-06
cg11447551	chr2	232552014			PTMA	Distal Intergenic	-0.0427234	0.00715131	6.17621e-07	-0.0411362	0.010811	0.000530373	-0.0422403	0.00596449	6.91222e-10	95	FALSE	NA	NA	FALSE	cg20793665	-2790	0.0641886	7.60185e-06	cg22115502	9379	-0.0114503	0.100353
cg04255675	chr17	20075915	CYTSB;CYTSB;CYTSB;CYTSB	Body;Body;Body;Body	SPECC1	Intron	0.0519652	0.0084479	3.53095e-07	0.0390367	0.0107468	0.000867741	0.0470274	0.00664153	6.94657e-10	95	FALSE	NA	NA	FALSE	cg25337965	-13851	0.00992035	0.130204	cg25819816	935	0.0323435	1.32826e-07
cg04148753	chr6	4890597	CDYL;CDYL;CDYL;CDYL	5'UTR;5'UTR;Body;Body	CDYL	Promoter (<=1kb)	0.0603381	0.00980864	3.52799e-07	0.0555665	0.0158133	0.00121103	0.0590123	0.00833536	6.97808e-10	95	FALSE	NA	NA	FALSE	cg07599389	-319	0.0103371	0.189802	cg11356375	27	0.0362464	6.49467e-08
cg14165909	chr18	44203699	LOXHD1	Body	LOXHD1	Intron	-0.0544194	0.008748	2.83537e-07	-0.0371781	0.0103197	0.000943934	-0.0472104	0.00667303	7.12823e-10	95	FALSE	NA	NA	FALSE	cg00241274	-4158	0.00175249	0.733272	cg21956318	31116	0.00181005	0.613311
cg14807945	chr2	145189102	ZEB2;ZEB2	Body;Body	ZEB2	Intron	0.0503535	0.00793297	1.90235e-07	0.0491505	0.015743	0.00353301	0.0501099	0.00708436	7.17437e-10	95	FALSE	NA	NA	FALSE	cg06063479	-4209	0.0355908	8.65941e-05	cg03303633	7870	-0.000487102	0.856356
cg21801091	chr4	68027126			CENPC	Distal Intergenic	0.0651986	0.0102772	1.92276e-07	0.0488555	0.0150414	0.00251815	0.0599971	0.00848563	7.26325e-10	95	FALSE	NA	NA	FALSE	cg05825121	-77015	0.003935	0.539562	cg08303110	6777	0.00356695	0.477106
cg22740634	chr2	213770692			MIR4776-1	Distal Intergenic	0.0660421	0.0111127	6.81663e-07	0.0585741	0.0152604	0.000481901	0.0634543	0.00898322	7.47874e-10	95	FALSE	NA	NA	FALSE	cg20369299	-72534	-0.0162705	0.128418	cg18303608	6919	-0.0446563	6.86026e-05
cg11205173	chr4	1775077			FGFR3	Distal Intergenic	-0.0418609	0.00875158	2.60698e-05	-0.062906	0.0116804	4.60491e-06	-0.0494275	0.00700377	7.68671e-10	95	FALSE	NA	NA	FALSE	cg08442934	-1831	-0.0413492	2.56861e-06	cg23058719	4548	-0.00258251	0.650288
cg16577647	chr19	36393064	HCST;HCST	TSS1500;TSS1500	HCST	Promoter (<=1kb)	-0.0264026	0.0045882	1.23659e-06	-0.0239269	0.00584319	0.00022838	-0.0254583	0.00360865	7.76807e-10	95	FALSE	NA	NA	FALSE	cg11875500	-1476	-0.00146698	0.700686	cg16001418	261	-0.0558912	3.91001e-05
cg06811800	chr13	114312105	ATP4B	Body	ATP4B	Promoter (<=1kb)	-0.0518986	0.00916165	1.64151e-06	-0.0429783	0.0101295	0.000147518	-0.0478849	0.00679474	8.02118e-10	95	FALSE	NA	NA	FALSE	cg17363387	-207	-0.0153812	0.00644794	cg13980446	222	-0.0058572	0.0128032
cg03640203	chr20	61145529	C20orf200	5'UTR	MIR1-1HG	Promoter (2-3kb)	-0.0517358	0.00885871	9.43446e-07	-0.0387808	0.00956283	0.00025641	-0.0457527	0.00649874	8.26953e-10	95	FALSE	NA	NA	FALSE	cg13193179	-2892	-0.00221237	0.598489	cg12654032	1412	-0.0197209	0.0155192
cg19425295	chr11	1989233			MRPL23	Distal Intergenic	0.0860584	0.0141354	4.30928e-07	0.0790775	0.0223473	0.00113024	0.0840635	0.0119462	8.39091e-10	95	FALSE	NA	NA	FALSE	cg24465592	-47	0.0347915	3.35396e-07	cg07518532	274	0.0214793	9.07354e-05
cg26191422	chr10	3281803			PITRM1	Distal Intergenic	-0.0275315	0.00566359	2.04669e-05	-0.0465796	0.00860594	4.23932e-06	-0.0332881	0.00473101	8.41657e-10	95	FALSE	NA	NA	FALSE	cg18912160	-729	-0.014646	0.217574	cg14700524	428	-0.0185974	0.212899
cg17624536	chr6	106440910			PRDM1	Distal Intergenic	0.106051	0.0198399	4.49471e-06	0.10057	0.0220761	5.79126e-05	0.103602	0.0147564	8.98947e-10	95	FALSE	NA	NA	FALSE	cg27330824	-247	0.00374433	0.0887941	cg03942932	531	0.0797332	1.14524e-05
cg22124564	chr7	2738961	AMZ1	5'UTR	AMZ1	Intron	-0.0430265	0.00816447	5.69669e-06	-0.0391256	0.00842009	4.39916e-05	-0.0411362	0.00586144	9.09469e-10	95	FALSE	NA	NA	FALSE	cg01801101	-36	-0.0504806	1.27093e-07	cg19243252	1008	0.00484836	0.141996
cg18024358	chr1	3420815	MEGF6	Body	MEGF6	Intron	-0.0455423	0.00824068	2.53949e-06	-0.0536845	0.012323	0.000105222	-0.0480583	0.00685015	9.19076e-10	95	FALSE	NA	NA	FALSE	cg19816367	-1389	-0.00303485	0.587969	cg15483381	612	-0.0533398	1.64023e-05
cg02118627	chr9	132500478			PTGES	Distal Intergenic	-0.0314078	0.00496588	2.04309e-07	-0.021048	0.00644117	0.00238731	-0.0275457	0.00393279	9.65792e-10	95	FALSE	NA	NA	FALSE	cg23644854	-49	-0.015285	1.09356e-05	cg13836311	1427	0.00355166	0.282589
cg09648269	chr12	101188325	ANO4	TSS200	ANO4	Promoter (<=1kb)	0.0466301	0.00777085	5.68118e-07	0.0383458	0.0104801	0.000804967	0.0436912	0.00624209	9.85326e-10	95	TRUE	5	4165	FALSE	cg20126546	-47	0.0387924	1.10875e-05	cg17963193	310	0.0253494	3.36625e-07
cg02875787	chr10	71562858	COL13A1;COL13A1;COL13A1;COL13A1;COL13A1;COL13A1;COL13A1;COL13A1;COL13A1;COL13A1;COL13A1;COL13A1;COL13A1;COL13A1;COL13A1;COL13A1;COL13A1;COL13A1;COL13A1;COL13A1	Body;Body;Body;Body;Body;Body;Body;Body;Body;Body;Body;Body;Body;Body;Body;Body;Body;Body;Body;Body	COL13A1	Promoter (1-2kb)	-0.0378989	0.00619676	3.94768e-07	-0.0295031	0.00845709	0.00129977	-0.0349659	0.00499854	1.00331e-09	95	FALSE	NA	NA	FALSE	cg03284055	-181	-0.00466994	0.121765	cg15334916	918	0.00512084	0.190357
cg18052274	chr11	19737158	LOC100126784;NAV2;NAV2;NAV2	TSS1500;Body;Body;Body	LOC100126784	Promoter (<=1kb)	-0.0776765	0.0160771	2.24418e-05	-0.109948	0.0211365	8.09843e-06	-0.0895044	0.0127961	1.0057e-09	95	FALSE	NA	NA	FALSE	cg23501051	-246	-0.0383743	0.00217689	cg03611487	79	-0.0835781	1.33982e-09
cg23865698	chr16	84327808	WFDC1	TSS1500	WFDC1	Promoter (<=1kb)	-0.0429295	0.00816745	5.94936e-06	-0.0482399	0.0104326	4.71242e-05	-0.0449474	0.00643108	1.03008e-09	95	FALSE	NA	NA	FALSE	cg27471989	-1373	0.000370833	0.917103	cg02219997	296	-0.0343768	1.06524e-07
cg23497569	chr7	19417585			FERD3L	Distal Intergenic	0.0696016	0.011783	7.63754e-07	0.0681819	0.018253	0.000647505	0.069184	0.00989949	1.03207e-09	95	FALSE	NA	NA	FALSE	cg23346001	-9242	0.0500181	0.000239981	cg22705388	26240	0.00107388	0.772778
cg21550372	chr14	100908908	WDR25;WDR25	Body;Body	WDR25	Intron	0.0547217	0.0092799	7.887e-07	0.0574457	0.0153426	0.000631381	0.0554514	0.00794042	1.05543e-09	95	FALSE	NA	NA	FALSE	cg06867623	-16961	-0.000345576	0.947776	cg15812903	3157	-0.00531424	0.261117
cg23958704	chr8	103750999			KLF10	Distal Intergenic	-0.103332	0.0200115	7.95448e-06	-0.0923403	0.0196569	3.77106e-05	-0.0977381	0.0140232	1.11929e-09	95	FALSE	NA	NA	FALSE	cg09129067	-95	-0.0994347	9.68722e-08	cg05288172	7	-0.0935685	1.83867e-09
cg27195914	chr16	66907460			PDP2	Distal Intergenic	-0.0758968	0.0164849	4.53594e-05	-0.0639866	0.0121553	6.689e-06	-0.0681814	0.00978326	1.1219e-09	95	FALSE	NA	NA	FALSE	cg01051701	-310	-0.00250513	0.0597635	cg06762442	1825	-0.00380676	0.352455
cg19095981	chr5	53516701	ARL15	Body	ARL15	Intron	0.0619134	0.0134972	4.77782e-05	0.0743359	0.0140682	6.29351e-06	0.0678674	0.00973957	1.12663e-09	95	FALSE	NA	NA	FALSE	cg15610472	-6308	0.0032184	0.205621	cg03627261	8064	0.0232438	0.00570456
cg19477706	chr5	2686914			IRX2	Distal Intergenic	-0.0430328	0.00705793	4.18945e-07	-0.0323736	0.00928119	0.00130151	-0.0391273	0.00561802	1.14425e-09	95	FALSE	NA	NA	FALSE	cg00951599	-2945	0.00799586	0.226043	cg14707974	73	-0.00417444	0.401191
cg20202760	chr8	53499558			ALKAL1	Distal Intergenic	0.0551228	0.00974539	1.68604e-06	0.0592075	0.0146085	0.00025824	0.0563808	0.00810702	1.19454e-09	95	FALSE	NA	NA	FALSE	cg16308286	-9307	0.00191408	0.657287	cg11936809	24	0.0419915	2.4257e-08
cg05999993	chr7	36764205	AOAH	TSS200	AOAH	Promoter (<=1kb)	-0.0557903	0.00860308	1.23376e-07	-0.0317677	0.0103038	0.00391817	-0.0459225	0.00660383	1.19783e-09	95	FALSE	NA	NA	FALSE	cg18652683	-65	-0.0468163	7.76617e-06	cg16858211	1144	-0.0129335	0.0947314
cg04138492	chr15	74420890	LOC283731;ISLR2;ISLR2	Body;TSS1500;TSS1500	LOC283731	Promoter (<=1kb)	-0.0841382	0.0140981	6.29761e-07	-0.063754	0.0173624	0.000775707	-0.0760385	0.0109445	1.23037e-09	95	TRUE	11	1028	FALSE	cg21322819	-233	-0.00897568	0.00180562	cg05547902	633	-0.0778034	1.47197e-08
cg09216236	chr1	65719627			DNAJC6	Promoter (<=1kb)	-0.0754811	0.0155033	1.99897e-05	-0.0804233	0.0162389	1.73691e-05	-0.0778378	0.0112135	1.26374e-09	95	FALSE	NA	NA	FALSE	cg22497933	-283	-0.000571851	0.889601	cg11516629	371	-0.00521926	0.44666
cg22699361	chr1	854918	FLJ39609	TSS200	LINC02593	Promoter (<=1kb)	-0.0533573	0.00953861	2.0536e-06	-0.0593154	0.0144127	0.000214918	-0.0551721	0.00795436	1.29298e-09	95	FALSE	NA	NA	FALSE	cg16347928	-80	-0.0100234	0.000568146	cg03890988	33	-0.02105	3.65574e-05
cg05339037	chr19	13951168			LOC284454	Distal Intergenic	-0.0692803	0.0130283	4.90343e-06	-0.0546525	0.0120859	6.40731e-05	-0.0614183	0.00886048	1.31747e-09	95	FALSE	NA	NA	FALSE	cg14145185	-2894	-0.0542044	1.30433e-07	cg24704287	313	-0.0361934	0.00267285
cg00308159	chr22	28198591	MN1	TSS1500	MN1	Promoter (1-2kb)	-0.0324163	0.00560208	1.11762e-06	-0.0265856	0.00687541	0.000443923	-0.0300898	0.00434296	1.3362e-09	95	FALSE	NA	NA	FALSE	cg17326090	-119	-0.00473763	0.00746706	cg20364512	747	-0.00267137	0.520869
cg08333011	chr17	42057236	PYY	5'UTR	PYY	Intron	0.0623886	0.00971292	1.49795e-07	0.0424635	0.0150971	0.00790688	0.0565556	0.00816842	1.3635e-09	95	FALSE	NA	NA	FALSE	cg21875455	-23957	0.00897556	0.128923	cg21348173	2400	-0.00905747	0.0613475
cg23998240	chr14	105166740	INF2;INF2;INF2	5'UTR;5'UTR;5'UTR	INF2	Intron	0.0567682	0.00962008	7.78269e-07	0.0442033	0.0119047	0.000690032	0.0518045	0.0074824	1.3645e-09	95	FALSE	NA	NA	FALSE	cg07155724	-1010	0.0299213	0.000952596	cg01836137	560	0.0108841	0.13076
cg00564061	chr6	117001170	KPNA5	TSS1500	KPNA5	Promoter (1-2kb)	-0.0902003	0.0173046	6.82414e-06	-0.0837187	0.0183705	5.7627e-05	-0.0871529	0.0125962	1.39121e-09	95	FALSE	NA	NA	FALSE	cg12636197	-2980	0.00416945	0.417888	cg13651857	929	0.00246373	0.183152
cg02564955	chr3	179518806	PEX5L	3'UTR	USP13	3' UTR	-0.114162	0.01991	1.31961e-06	-0.120811	0.0312431	0.00044388	-0.116082	0.0167905	1.42397e-09	95	FALSE	NA	NA	FALSE	cg21453656	-16120	-0.00879109	0.0960929	cg19255136	10793	0.013902	0.0151943
cg22464570	chr5	157161695	THG1L	Body	THG1L	Exon	0.0555101	0.00915108	4.62215e-07	0.0510072	0.0153592	0.00206495	0.0543304	0.00786151	1.44004e-09	95	FALSE	NA	NA	FALSE	cg19754716	-2878	-0.000171677	0.961939	cg02641095	8718	0.000515194	0.69932
cg09864712	chr16	726786	RHBDL1	Body	RHBDL1	Promoter (<=1kb)	-0.0364653	0.00766365	2.81717e-05	-0.0478768	0.00941019	1.14867e-05	-0.0410159	0.00594234	1.49429e-09	95	FALSE	NA	NA	FALSE	cg02618550	-572	0.00168862	0.778535	cg03079132	426	-0.0333846	2.51957e-06
cg22719623	chr6	154360732	OPRM1;OPRM1;OPRM1;OPRM1;OPRM1;OPRM1;OPRM1;OPRM1;OPRM1;OPRM1;OPRM1;OPRM1	1stExon;1stExon;Body;1stExon;1stExon;1stExon;1stExon;1stExon;5'UTR;1stExon;Body;1stExon	OPRM1	Promoter (<=1kb)	0.0356302	0.00718575	1.51152e-05	0.0337048	0.00701705	2.7366e-05	0.0346446	0.00502039	1.50403e-09	95	FALSE	NA	NA	FALSE	cg12838303	-62	0.00339664	0.247374	cg15085086	162	0.00861486	0.130597
cg04662629	chr6	168770828			DACT2	Distal Intergenic	-0.0359773	0.0068635	6.22357e-06	-0.0516992	0.0111264	4.40157e-05	-0.0403108	0.0058415	1.50419e-09	95	FALSE	NA	NA	FALSE	cg23703060	-2656	-0.0155087	0.0293056	cg26062223	230	-0.00248601	0.185696
cg19061270	chr19	17010645	CPAMD8	Body	CPAMD8	Intron	-0.0854271	0.0130109	9.5683e-08	-0.0402428	0.0121707	0.00214791	-0.0613289	0.00888819	1.50882e-09	95	FALSE	NA	NA	FALSE	cg06418475	-1794	-0.0308833	0.000391842	cg02806853	1364	2.04996e-05	0.994997
cg22209723	chr20	4742450			PRNT	Distal Intergenic	-0.077487	0.0159287	2.02461e-05	-0.0913146	0.0185466	1.89754e-05	-0.0833568	0.0120838	1.52051e-09	95	FALSE	NA	NA	FALSE	cg09598285	-584	-0.00526095	0.282901	cg15876685	1685	-0.0123149	0.15899
cg07449091	chr14	100192882	CYP46A1	Body	EML1	Intron	-0.0486198	0.00843781	1.20698e-06	-0.0459338	0.0121179	0.000552847	-0.0477427	0.00692451	1.54348e-09	95	FALSE	NA	NA	FALSE	cg18364769	-21718	0.00295616	0.541962	cg13551450	656	-0.00304718	0.383137
cg02363711	chr4	159141096	TMEM144	Body	TMEM144	Intron	0.0374907	0.00743964	1.17414e-05	0.0437717	0.00924409	3.36595e-05	0.0399597	0.00579579	1.54433e-09	95	FALSE	NA	NA	FALSE	cg07347431	-6170	-0.0232521	0.00793545	ch.4.2906511F	848	-0.00765041	0.0348977
cg26395694	chr3	4783306	ITPR1;ITPR1;ITPR1	Body;Body;Body	EGOT	Intron	-0.0856867	0.0165242	7.42711e-06	-0.0765146	0.0168345	5.97705e-05	-0.0811859	0.0117926	1.61261e-09	95	FALSE	NA	NA	FALSE	cg19885037	-21064	0.0230759	0.0492553	cg08987995	4800	0.00769582	0.573678
cg16386396	chr1	3132458	PRDM16;PRDM16	Body;Body	MIR4251	Intron	-0.0849424	0.0138692	3.84147e-07	-0.066925	0.0208068	0.00274255	-0.0793997	0.0115404	1.64276e-09	95	FALSE	NA	NA	FALSE	cg25372239	-1908	-0.0165195	0.00928062	cg15619820	1305	0.0350915	0.012509
cg01819568	chr4	55528138	KIT;KIT	Body;Body	KIT	Intron	-0.100471	0.0180709	2.28628e-06	-0.0763069	0.0183741	0.000192459	-0.0885899	0.0128839	1.67233e-09	95	FALSE	NA	NA	FALSE	cg19041419	-898	-0.0451773	8.59042e-08	cg24867302	6565	0.0355935	0.000130376
cg16514818	chr2	242766284			NEU4	Distal Intergenic	-0.128549	0.0238494	3.9049e-06	-0.100805	0.0233019	0.000115221	-0.114354	0.0166672	1.7827e-09	95	FALSE	NA	NA	FALSE	cg18447471	-202	-0.0187576	0.00063387	cg19384073	128	-0.0148066	0.0104353
cg27570992	chr7	105470737	ATXN7L1;ATXN7L1	Body;Body	ATXN7L1	Intron	-0.0287448	0.00600635	2.58683e-05	-0.0342697	0.00691958	1.73661e-05	-0.0311188	0.00453589	1.78641e-09	95	FALSE	NA	NA	FALSE	cg06564376	-4288	-0.00244129	0.50364	cg21095673	8256	0.0407207	0.000612339
cg11841522	chr2	220348592	SPEG	Body	GMPPA	Exon	-0.0519199	0.00861293	5.20861e-07	-0.0366853	0.0106187	0.00142786	-0.0458744	0.00668916	1.80606e-09	95	FALSE	NA	NA	FALSE	cg18131810	-77	-0.0254369	0.000199685	cg00495988	211	-0.0244635	0.00116118
cg20944177	chr13	30062797	MTUS2;MTUS2	Body;Body	MTUS2-AS1	Promoter (<=1kb)	0.0487981	0.00824274	7.32675e-07	0.0425362	0.0121979	0.00130479	0.0468351	0.0068296	1.80891e-09	95	FALSE	NA	NA	FALSE	cg21604325	-774	-0.000972237	0.788896	cg18247090	38	0.0275374	1.84624e-05
cg09714919	chr16	85981947			IRF8	Distal Intergenic	-0.0799068	0.0124122	1.43099e-07	-0.0456145	0.015633	0.00603934	-0.0666477	0.00972078	1.82017e-09	95	FALSE	NA	NA	FALSE	cg18802138	-167	-0.0390027	0.000746882	cg16701852	1794	-0.0294993	0.00207388
cg10423607	chr8	68418480	CPA6;CPA6	Body;Body	ARFGEF1	Intron	-0.115331	0.0272663	0.00014197	-0.133013	0.0244989	4.3682e-06	-0.125114	0.0182234	1.84755e-09	95	FALSE	NA	NA	FALSE	cg24704908	-15820	-0.000860053	0.855071	cg07176410	6262	0.0180326	0.22242
cg05619712	chr2	208994720	CRYGC	TSS200	CRYGC	Promoter (<=1kb)	0.0502216	0.00866084	1.07529e-06	0.0358214	0.00937786	0.000508316	0.043593	0.00636254	1.85709e-09	95	FALSE	NA	NA	FALSE	cg26363119	-88	0.0396875	4.41307e-07	cg13352515	15375	0.00638909	0.0562617
cg02837536	chr1	4771682	AJAP1;AJAP1	Body;Body	AJAP1	Intron	-0.0850564	0.0159397	4.62652e-06	-0.0803312	0.0186975	0.000125852	-0.0830677	0.0121301	1.88452e-09	95	FALSE	NA	NA	FALSE	cg12065138	-481	-0.0179715	0.00103978	cg12631713	303	-0.0277255	0.000165064
cg16163756	chr2	192807194			CAVIN2	Distal Intergenic	0.0511907	0.00866782	7.66514e-07	0.0482486	0.0139456	0.00140826	0.0503708	0.00736171	1.93185e-09	95	FALSE	NA	NA	FALSE	cg14240706	-29866	6.77045e-06	0.998473	cg00397714	7811	0.066548	1.45112e-05
cg14884929	chr17	46657656	MIR10A	TSS1500	MIR10A	Promoter (<=1kb)	-0.115286	0.0182613	2.11935e-07	-0.0737417	0.0249781	0.00552391	-0.100815	0.0147418	1.96137e-09	95	TRUE	7	1113	FALSE	cg01572694	-101	-0.0869746	2.9915e-06	cg14285150	1363	-0.0205959	0.00860394
cg26906217	chr11	17251956			PIK3C2A	Distal Intergenic	-0.0407375	0.00676913	5.37591e-07	-0.0275019	0.00788823	0.00130748	-0.0351244	0.005137	1.97144e-09	95	FALSE	NA	NA	FALSE	cg20996545	-3489	-0.00447313	0.279183	cg20214553	26823	0.00957824	0.285316
cg14731462	chr10	129789429	PTPRE	5'UTR	PTPRE	Intron	-0.0887198	0.020613	0.000113422	-0.101221	0.018993	5.47393e-06	-0.0954807	0.0139677	1.98607e-09	95	FALSE	NA	NA	FALSE	cg00238353	-3892	0.0379855	0.00151186	cg07053114	5565	0.0025444	0.846831
cg18087803	chr12	116586872	MIR620;MED13L	TSS1500;Body	MIR620	Promoter (<=1kb)	-0.0775243	0.0124412	2.74343e-07	-0.0523464	0.0172018	0.00435536	-0.0688771	0.0100809	2.0149e-09	95	FALSE	NA	NA	FALSE	cg12918213	-5458	-0.0332443	0.000581102	cg09230679	26	-0.0351121	0.000440738
cg01443318	chr16	67466260	HSD11B2	Body	HSD11B2	Promoter (1-2kb)	0.0547656	0.00949701	1.19001e-06	0.0451906	0.0121777	0.000694319	0.0511445	0.0074889	2.04142e-09	95	FALSE	NA	NA	FALSE	cg20981893	-799	0.000982992	0.647359	cg02734600	1491	0.012887	0.00766401
cg06169746	chr3	119419493			MAATS1	Promoter (2-3kb)	-0.0872775	0.019275	5.72947e-05	-0.090395	0.0176915	1.07469e-05	-0.0889695	0.0130337	2.0701e-09	95	FALSE	NA	NA	FALSE	cg26867465	-20169	-0.00110785	0.853295	cg14630424	2060	0.00111591	0.853509
cg20014094	chr1	16053725	PLEKHM2	Body	SLC25A34	Exon	0.0794355	0.0128388	3.15293e-07	0.0588674	0.019579	0.00479283	0.0732507	0.0107364	2.10066e-09	95	FALSE	NA	NA	FALSE	cg01815718	-424	0.00471656	0.211677	cg03478588	96	0.012822	0.0145021
cg25337481	chr10	30317927	KIAA1462	Body	JCAD	Exon	0.0499447	0.00944044	5.34065e-06	0.0443499	0.0102626	0.000116776	0.0473803	0.0069479	2.13044e-09	95	FALSE	NA	NA	FALSE	cg12137700	-55	0.00531327	0.0931879	cg10909801	1417	0.00380397	0.522295
cg27119412	chr10	75830501	VCL;VCL	Body;Body	VCL	5' UTR	0.0458399	0.00899523	9.8322e-06	0.0477441	0.0105396	6.25568e-05	0.0466424	0.00684209	2.15237e-09	95	FALSE	NA	NA	FALSE	cg23609749	-14877	-0.000111537	0.987721	cg23434815	8801	0.000434942	0.967981
cg18692070	chr10	3466852			PITRM1	Intron	-0.104103	0.017402	6.02131e-07	-0.0718408	0.0206446	0.00133158	-0.0907015	0.0133055	2.15381e-09	95	FALSE	NA	NA	FALSE	cg20373635	-57	-0.0768441	6.58649e-08	cg14906980	13177	0.00454898	0.290883
cg00415424	chr2	40622490	SLC8A1;SLC8A1;SLC8A1;SLC8A1	Body;Body;Body;Body	SLC8A1	Intron	0.0660474	0.0108527	4.34159e-07	0.0464635	0.0142888	0.00249321	0.0588829	0.0086425	2.18765e-09	95	FALSE	NA	NA	FALSE	cg24503369	-23484	0.0499569	2.6249e-05	cg04365777	23880	0.0422157	4.94549e-06
cg18428265	chr2	101437805	NPAS2	5'UTR	NPAS2	Promoter (<=1kb)	-0.0666109	0.0128423	7.39672e-06	-0.0780227	0.0175557	8.09152e-05	-0.0705889	0.0103651	2.21512e-09	95	FALSE	NA	NA	FALSE	cg03909509	-618	-0.000151813	0.953494	cg02365780	67	-0.0329686	0.00631434
cg09461545	chr4	25845210	SEL1L3	Body	SEL1L3	Intron	-0.0430565	0.00827081	6.96817e-06	-0.0386689	0.00877761	9.09062e-05	-0.040993	0.00601954	2.2176e-09	95	FALSE	NA	NA	FALSE	cg05690260	-8938	0.00540328	0.482416	cg01709975	2262	0.00145397	0.826905
cg22551065	chr5	126565698			MEGF10	Distal Intergenic	-0.0422937	0.00717133	7.86704e-07	-0.0417088	0.0122691	0.00166405	-0.0421448	0.00619129	2.24509e-09	95	FALSE	NA	NA	FALSE	cg11786255	-281	-0.00138898	0.317412	cg01323224	2827	0.00444195	0.0894312
cg05655457	chr11	58127944	OR5B17	TSS1500	OR5B17	Promoter (1-2kb)	-0.0797159	0.0123824	1.43082e-07	-0.0443686	0.0156954	0.0076271	-0.0661557	0.00972137	2.26362e-09	95	FALSE	NA	NA	FALSE	cg24432464	-42121	-0.0539302	7.60283e-07	cg12485926	42359	0.0126962	0.0393405
cg17987982	chr7	158820591			LINC00689	Exon	-0.073404	0.013355	2.79274e-06	-0.0696541	0.0173825	0.000295262	-0.0720121	0.0105902	2.31566e-09	95	FALSE	NA	NA	FALSE	cg12937413	-173	-0.0973484	4.77588e-08	cg27524080	2479	0.0127098	0.120131
cg04821248	chr16	86337418			LINC02135	Distal Intergenic	0.0758088	0.0127544	6.80003e-07	0.0610778	0.018211	0.00188664	0.0709609	0.010447	2.38983e-09	95	FALSE	NA	NA	FALSE	cg06708789	-3459	0.00718295	0.322624	cg27598583	244	0.0677223	1.26584e-08
cg24028809	chr6	153414101	RGS17	5'UTR	RGS17	Intron	-0.104992	0.0213996	1.77862e-05	-0.110205	0.0234938	3.84929e-05	-0.107356	0.0158205	2.45804e-09	95	FALSE	NA	NA	FALSE	cg13178597	-8242	0.00280611	0.721037	cg12989544	15774	0.00252601	0.634523
cg04931184	chr22	38840560	KCNJ4;KCNJ4	5'UTR;TSS1500	KCNJ4	Promoter (<=1kb)	-0.0404233	0.00753065	4.1872e-06	-0.0439183	0.0105754	0.00019251	-0.0415993	0.0061343	2.50533e-09	95	FALSE	NA	NA	FALSE	cg19906454	-267	-0.0101901	0.0656905	cg23572608	836	-0.010479	0.0281868
cg01015245	chr13	113706662	MCF2L;MCF2L	Body;Body	MCF2L	Intron	-0.0346701	0.00672827	8.22728e-06	-0.0383835	0.00869568	8.85746e-05	-0.0360607	0.00532135	2.55724e-09	95	FALSE	NA	NA	FALSE	cg02691264	-458	-0.0231373	0.000174428	cg05464008	59	-0.0190833	0.00804324
cg13606889	chr11	121335457	SORL1	Body	SORL1	Intron	-0.0550744	0.00933261	7.77614e-07	-0.0640063	0.0190789	0.00188193	-0.0567989	0.00838338	2.5729e-09	95	FALSE	NA	NA	FALSE	cg22096787	-8206	-0.001962	0.451133	cg22964469	2051	-0.00423504	0.0757566
cg04874795	chr16	86477638			FENDRR	Distal Intergenic	-0.0611371	0.0127636	2.55304e-05	-0.066556	0.0138798	2.80482e-05	-0.0636199	0.00939507	2.61221e-09	95	FALSE	NA	NA	FALSE	cg05273533	-6916	0.00638662	0.283192	cg04276084	552	0.00137828	0.587838
cg12101264	chr14	79792615	NRXN3;NRXN3;NRXN3	Body;Body;Body	NRXN3	Intron	0.118634	0.0193931	3.92994e-07	0.081041	0.0260546	0.00364414	0.105232	0.0155568	2.69411e-09	95	FALSE	NA	NA	FALSE	cg18459339	-10289	0.00759069	0.161173	cg13101330	7276	-0.0244545	4.85005e-05
cg06315598	chr16	22692462			MIR548D2	Distal Intergenic	-0.0614533	0.0106422	1.16068e-06	-0.0382221	0.00987915	0.000441108	-0.0489751	0.00724035	2.69639e-09	95	FALSE	NA	NA	FALSE	cg04562714	-46744	0.021918	0.00686105	cg07181627	12867	0.00361807	0.425805
cg08458733	chr8	37555577	ZNF703	Body	ZNF703	Promoter (2-3kb)	0.0443263	0.00767253	1.15057e-06	0.0348498	0.00968523	0.00095568	0.0406723	0.00601408	2.71194e-09	95	FALSE	NA	NA	FALSE	cg04717143	-186	0.0287915	0.000305933	cg14602087	809	0.050818	0.000854275
cg19093890	chr2	240868184			MIR4786	Distal Intergenic	0.133659	0.021661	3.32286e-07	0.082981	0.0264666	0.0034103	0.11333	0.0167627	2.73471e-09	95	FALSE	NA	NA	FALSE	cg00248242	-1125	-0.00921185	0.0432938	cg12161959	153	0.0241831	0.0291266
cg01942318	chr2	146044461			TEX41	Distal Intergenic	0.0855546	0.0177449	2.31598e-05	0.083159	0.0175429	3.31317e-05	0.0843431	0.0124755	2.73696e-09	95	FALSE	NA	NA	FALSE	cg22282764	-101855	0.00686955	0.598445	cg26205321	64190	-0.00244096	0.812996
cg27068650	chr6	170531710			LOC154449	Distal Intergenic	-0.036844	0.00705018	6.54147e-06	-0.0407882	0.00948509	0.000124409	-0.0382476	0.00565831	2.7504e-09	95	FALSE	NA	NA	FALSE	cg22099441	-50	-0.0355829	6.4395e-07	cg21782315	137	-0.016425	0.0121065
cg13390388	chr8	25792193	EBF2	Body	EBF2	Intron	0.105513	0.0188897	2.10645e-06	0.0974386	0.025559	0.000519377	0.102661	0.0151911	2.76905e-09	95	FALSE	NA	NA	TRUE	cg07616828	-17009	-0.00993979	0.326054	cg08322280	1346	0.0477102	0.00127964
cg13485320	chr11	2920128	SLC22A18AS;SLC22A18	Body;TSS1500	SLC22A18	Promoter (<=1kb)	-0.0565579	0.0106917	5.35128e-06	-0.0460234	0.0108016	0.000139891	-0.0513445	0.00759875	2.78083e-09	95	FALSE	NA	NA	FALSE	cg18419977	-76	-0.0682013	9.33219e-06	cg21853021	18	-0.0635357	1.58126e-08
cg12250807	chr2	136598602	MCM6	Body	LCT	Intron	0.0617864	0.0110675	2.12695e-06	0.0668544	0.0175846	0.000535174	0.0632244	0.00936669	2.86561e-09	95	FALSE	NA	NA	FALSE	cg04750100	-3321	-0.0267347	0.00259663	cg10512742	30825	0.00156716	0.751324
cg22920417	chr18	74401671			ZNF236-DT	Distal Intergenic	-0.0706555	0.0125375	1.80029e-06	-0.0625318	0.0167517	0.000652186	-0.0677388	0.0100376	2.88261e-09	95	FALSE	NA	NA	FALSE	cg07537417	-69118	0.00061573	0.808267	cg21306775	339	0.00334893	0.737701
cg07495704	chr14	104091483			KLC1	Intron	-0.0456475	0.00869281	6.04333e-06	-0.0450868	0.0106479	0.000151308	-0.0454232	0.00673379	2.9192e-09	95	FALSE	NA	NA	FALSE	cg14228272	-17443	-0.00997634	0.000855754	cg23567627	2068	0.000932628	0.707537
cg11314684	chr1	244006288	AKT3;AKT3	Body;Body	AKT3	Promoter (<=1kb)	-0.0768914	0.0148781	7.844e-06	-0.0556139	0.0124721	7.741e-05	-0.0643953	0.00955802	3.02384e-09	95	FALSE	NA	NA	FALSE	cg11973514	-1399	0.0146612	0.0594111	cg11496569	109	-0.0527565	5.31759e-08
cg09331409	chr11	75315116	MAP6;MAP6	Body;3'UTR	SERPINH1	3' UTR	-0.0782857	0.0165305	3.01941e-05	-0.0939965	0.0194774	2.55436e-05	-0.0848639	0.0126033	3.07376e-09	95	FALSE	NA	NA	FALSE	cg25150773	-6410	-0.0171248	0.0168813	cg05062413	21827	0.00440104	0.542386
cg11793449	chr17	76313872			LINC01993	Distal Intergenic	-0.0485758	0.0107504	5.89893e-05	-0.0515368	0.0103182	1.52677e-05	-0.050117	0.00744419	3.08826e-09	95	FALSE	NA	NA	FALSE	cg25648211	-1417	-0.00531481	0.0445167	cg01757124	7044	0.000672634	0.730927
cg20178976	chr20	52357117			SUMO1P1	Distal Intergenic	-0.0935248	0.0191265	1.87205e-05	-0.0974917	0.021069	4.66546e-05	-0.095317	0.0141615	3.11035e-09	95	FALSE	NA	NA	FALSE	cg11837293	-206	-0.121353	1.55313e-07	cg15878616	135092	-0.0121331	0.0919205
cg26272651	chr8	1971644			MYOM2	Distal Intergenic	-0.0471324	0.00859724	2.91974e-06	-0.0668091	0.0165247	0.000265883	-0.0513239	0.00762678	3.12712e-09	95	FALSE	NA	NA	FALSE	cg10759972	-173	-0.0372149	0.000165079	cg21884509	1946	-0.0411984	0.0017367
cg14872952	chr4	4867164			MSX1	Downstream (1-2kb)	-0.150312	0.0292554	8.62256e-06	-0.119842	0.0271976	9.06536e-05	-0.133968	0.0199194	3.18007e-09	95	TRUE	8	1179	FALSE	cg12378888	-62	-0.118249	1.30392e-06	cg00131983	260	-0.089874	2.12173e-08
cg02565147	chr9	98636898	C9orf130;C9orf102;C9orf130	Body;TSS1500;Body	ERCC6L2	Promoter (1-2kb)	0.0668301	0.0115532	1.12434e-06	0.0533505	0.0152427	0.00125871	0.0619118	0.00920727	3.19727e-09	95	FALSE	NA	NA	FALSE	cg13800802	-17232	0.0561999	8.925e-10	cg14185994	434	0.00101273	0.653631
cg21631904	chr7	1694569			TFAMP1	Distal Intergenic	-0.0844327	0.0151332	2.14981e-06	-0.0683831	0.0179304	0.00051712	-0.0777561	0.0115647	3.20649e-09	95	FALSE	NA	NA	FALSE	cg24247565	-4228	-7.86059e-05	0.989276	cg03016496	62	-0.051361	3.99184e-05
cg15809217	chr6	31607648	BAT3;BAT3;BAT3;BAT3	Body;Body;Body;Body	BAG6	Intron	-0.0614179	0.013885	7.89209e-05	-0.0749834	0.0146823	1.0828e-05	-0.0678223	0.0100883	3.2155e-09	95	FALSE	NA	NA	FALSE	cg16171137	-14	-0.0511883	1.79777e-05	cg18663859	5678	-6.23462e-06	0.998392
cg15105326	chr3	147108916	ZIC4;ZIC4;ZIC4;ZIC4;ZIC4	Body;Body;Body;Body;Body	ZIC4	Promoter (1-2kb)	0.0437613	0.00767173	1.44921e-06	0.045108	0.0126836	0.00107505	0.044122	0.00656435	3.23517e-09	95	FALSE	NA	NA	FALSE	cg16768018	-73	0.0432381	4.68841e-07	cg08393041	510	0.0143447	0.000392965
cg26635451	chr12	89749142			DUSP6	Promoter (2-3kb)	0.04941	0.00837341	7.78757e-07	0.0451983	0.0140208	0.00269002	0.0483027	0.00718896	3.26906e-09	95	FALSE	NA	NA	FALSE	cg01093028	-62	0.00858184	0.0264691	cg03689403	235	0.0172587	0.00651482
cg07306414	chr2	119520837			EN1	Distal Intergenic	0.0634174	0.0104587	4.65671e-07	0.0599117	0.0207247	0.00647479	0.0627058	0.00933712	3.31467e-09	95	FALSE	NA	NA	FALSE	cg18183892	-7731	0.00586357	0.408994	cg00017842	7584	0.00145181	0.823369
cg03240232	chr12	113448327	OAS2;OAS2	3'UTR;3'UTR	OAS2	3' UTR	0.070883	0.0136311	7.09526e-06	0.0814368	0.0190733	0.000136246	0.074451	0.0110901	3.34971e-09	95	FALSE	NA	NA	FALSE	cg07253769	-985	0.0305316	3.32731e-05	cg10320759	42465	-0.0040101	0.190735
cg14750543	chr20	4776111	RASSF2;RASSF2	Body;Body	RASSF2	Promoter (<=1kb)	-0.0702436	0.0148111	2.95642e-05	-0.100444	0.0205262	2.07973e-05	-0.080584	0.0120108	3.4068e-09	95	FALSE	NA	NA	FALSE	cg16205760	-11799	0.00401406	0.177409	cg06075393	19270	-0.00933273	0.601132
cg01414464	chr5	113695858			KCNN2	Promoter (2-3kb)	-0.052895	0.010754	1.71134e-05	-0.0692757	0.0149642	4.63483e-05	-0.0584737	0.00873284	3.60805e-09	95	FALSE	NA	NA	FALSE	cg18580650	-3172	-0.0164876	0.103163	cg12879242	659	-0.00423113	0.0695545
cg19118519	chr13	29192851			POMP	Distal Intergenic	-0.0700254	0.0112924	3.01716e-07	-0.043259	0.0150027	0.00659958	-0.0603452	0.00902227	3.72296e-09	95	FALSE	NA	NA	FALSE	cg15806588	-15295	0.0393263	3.86998e-05	cg16463452	2398	-0.00910241	0.347526
cg16514615	chr5	179587950	RASGEF1C	5'UTR	RASGEF1C	Intron	-0.074623	0.0121646	3.72338e-07	-0.0479612	0.0161442	0.0052636	-0.0649675	0.00971534	3.74467e-09	95	FALSE	NA	NA	FALSE	cg12154976	-2752	0.0138078	0.0379359	cg08453205	490	0.0170565	0.191953
cg21592613	chr15	78200484			LOC645752	Distal Intergenic	-0.0528755	0.0107048	1.60395e-05	-0.0473541	0.0104723	6.41092e-05	-0.0500542	0.0074859	3.75494e-09	95	FALSE	NA	NA	FALSE	cg13941292	-3861	5.86635e-05	0.991297	cg20383508	18939	-0.00756448	0.389106
cg26509318	chr12	122019760	KDM2B;KDM2B	TSS1500;TSS1500	KDM2B	Promoter (<=1kb)	-0.0507967	0.00954091	4.8053e-06	-0.0403563	0.00981094	0.000216245	-0.0457222	0.00683991	3.7847e-09	95	FALSE	NA	NA	FALSE	cg03486832	-235	-0.0152696	0.00957299	cg21340621	406	-0.0157747	0.0662932
cg14101959	chr9	128229793	MAPKAP1;MAPKAP1;MAPKAP1;MAPKAP1;MAPKAP1	Body;Body;Body;Body;Body	MAPKAP1	Intron	0.0423846	0.00722066	8.58663e-07	0.0484886	0.0150795	0.00274963	0.0435231	0.00651253	3.81112e-09	95	FALSE	NA	NA	FALSE	cg14055379	-41952	0.041796	4.84176e-07	cg14536239	48629	0.00262585	0.368795
cg07083464	chr7	27240758	HOXA13	TSS1500	HOTTIP	Promoter (<=1kb)	-0.051653	0.0109634	3.25633e-05	-0.0620409	0.0129877	2.96507e-05	-0.0559752	0.00837763	3.83495e-09	95	FALSE	NA	NA	FALSE	cg06397837	-507	-0.000506792	0.779067	cg03107888	445	-0.0636755	4.28125e-09
cg11307296	chr8	25373442			CDCA2	Intron	0.0982156	0.0163365	5.48044e-07	0.0691039	0.0223407	0.0038149	0.0880726	0.013187	3.87993e-09	95	FALSE	NA	NA	FALSE	cg11080379	-9257	0.00635414	0.32226	cg02149895	61407	-0.000537275	0.808425
cg22191606	chr13	102060580	NALCN	5'UTR	NALCN	Intron	0.0555218	0.00941747	7.91658e-07	0.0421449	0.0129841	0.00253296	0.0509105	0.00762336	3.88902e-09	95	FALSE	NA	NA	FALSE	cg08417857	-2590	0.0251409	0.00156949	cg01129320	4362	0.0153366	0.00171765
cg19008097	chr5	140012986	CD14;CD14;CD14	1stExon;5'UTR;5'UTR	CD14	Promoter (<=1kb)	-0.0381739	0.00874662	9.4435e-05	-0.0391989	0.00775647	1.27488e-05	-0.0387477	0.00580328	3.91165e-09	95	FALSE	NA	NA	FALSE	cg20943084	-217	0.00139077	0.559718	cg08830139	666	-0.0077359	0.536409
cg25511621	chr6	53883681	C6orf142	TSS200	MLIP	Promoter (<=1kb)	0.0526185	0.00889002	7.35673e-07	0.0446217	0.0142984	0.00354541	0.0503891	0.00754974	3.95474e-09	95	FALSE	NA	NA	FALSE	cg15046909	-755	0.00703433	0.539838	cg24180975	71	0.0193206	0.000499836
cg13428978	chr8	1993987	MYOM2	5'UTR	MYOM2	Promoter (<=1kb)	-0.0568132	0.0109229	7.06863e-06	-0.0588803	0.0141001	0.000179878	-0.0575885	0.00863504	4.04176e-09	95	FALSE	NA	NA	FALSE	cg12284098	-94	-0.0256223	0.00028061	cg20219329	491	0.0100365	0.14839
cg27307975	chr15	58797839	LIPC	Body	LIPC	Intron	-0.0501995	0.0119106	0.000148587	-0.0728216	0.0137171	5.83055e-06	-0.0599238	0.00899341	4.1477e-09	95	FALSE	NA	NA	FALSE	cg24654177	-6582	0.0208714	0.13421	cg09610311	41716	0.00309327	0.552838
cg16708880	chr12	49257591	RND1	Body	RND1	Promoter (2-3kb)	-0.0700124	0.013354	6.20472e-06	-0.0639874	0.0155452	0.000214463	-0.0674541	0.0101296	4.21841e-09	95	FALSE	NA	NA	FALSE	cg08126223	-6307	-0.00365405	0.528679	cg24928378	1824	-0.000972176	0.69
cg20012607	chr13	100085455			MIR548AN	Distal Intergenic	-0.0765087	0.0132945	1.23482e-06	-0.0534601	0.0151051	0.00112822	-0.0664479	0.00997972	4.23289e-09	95	FALSE	NA	NA	FALSE	cg20617957	-252	-0.0474045	4.40135e-07	cg13827127	3827	-0.00294562	0.047501
cg12063847	chr6	158184542			SNX9	Distal Intergenic	-0.0430574	0.00924452	3.84524e-05	-0.0423844	0.00892436	3.22417e-05	-0.042709	0.00642068	4.35157e-09	95	FALSE	NA	NA	FALSE	cg17071432	-6307	0.014026	0.238915	cg11924238	9999	0.0025491	0.467719
cg02001279	chr19	940967	ARID3A	Body	ARID3A	Intron	-0.0327481	0.00596677	2.86379e-06	-0.0275347	0.00725428	0.000544844	-0.0306443	0.00460822	4.38619e-09	95	FALSE	NA	NA	FALSE	cg12713583	-243	-0.0358892	0.000113738	cg18598117	159	-0.0224998	0.00606185
cg09644707	chr12	114885161			TBX5-AS1	Distal Intergenic	0.114251	0.0206455	2.48067e-06	0.0835711	0.0218466	0.000500234	0.0997777	0.0150052	4.3938e-09	95	FALSE	NA	NA	FALSE	cg14411103	-1765	0.0118787	0.202035	cg25403721	211	0.115198	6.82387e-09
cg17306740	chr20	56195434	ZBP1;ZBP1;ZBP1;ZBP1;ZBP1;ZBP1;ZBP1;ZBP1	1stExon;1stExon;1stExon;5'UTR;5'UTR;5'UTR;1stExon;5'UTR	ZBP1	Promoter (<=1kb)	-0.0632335	0.011545	2.96739e-06	-0.057981	0.0153554	0.000576571	-0.0613366	0.00922778	4.44207e-09	95	FALSE	NA	NA	FALSE	cg09897064	-7369	-0.00443727	0.326352	cg07912689	24	-0.040608	0.000343595
cg21193744	chr8	6405105	ANGPT2;ANGPT2;ANGPT2;MCPH1	Body;Body;Body;Body	ANGPT2	Intron	-0.108821	0.0248362	8.96438e-05	-0.140493	0.0277203	1.21941e-05	-0.122924	0.0184977	4.47233e-09	95	FALSE	NA	NA	FALSE	cg21743914	-4060	0.00108255	0.884746	cg19438658	2029	0.00846049	0.0497113
cg13213009	chr8	74903761	LY96	1stExon	LY96	Promoter (<=1kb)	-0.0591941	0.0100859	8.61092e-07	-0.0388692	0.0114724	0.00171738	-0.0503334	0.00757481	4.48209e-09	95	FALSE	NA	NA	FALSE	cg19529842	-1130	0.0136121	0.00645495	cg23732024	40	-0.0634344	1.02893e-05
cg19799702	chr7	2757342			AMZ1	Downstream (2-3kb)	0.0580709	0.0119634	2.21261e-05	0.0717903	0.0155788	4.94163e-05	0.0631602	0.00948846	4.48507e-09	95	FALSE	NA	NA	FALSE	cg09244707	-346	0.0685449	3.33241e-08	cg10809958	663	0.0133835	0.0093381
cg01016962	chr16	47164168	NETO2	Body	NETO2	Intron	0.0420408	0.00717519	8.88236e-07	0.041087	0.0131169	0.00343712	0.0418211	0.00629492	4.50526e-09	95	FALSE	NA	NA	FALSE	cg03283929	-47076	0.0084588	0.146809	cg05532446	8925	0.013535	0.00480023
cg12851161	chr13	22298502			FGF9	Distal Intergenic	0.076994	0.0142908	3.93384e-06	0.0836537	0.0215009	0.000414232	0.0790346	0.0119017	4.56301e-09	95	FALSE	NA	NA	FALSE	cg14597930	-2621	-0.00185759	0.685817	cg03043711	13	0.0702378	9.90378e-09
cg02762689	chr6	42163422	GUCA1B	TSS1500	GUCA1B	Promoter (<=1kb)	0.0470968	0.0079455	7.15848e-07	0.0443873	0.0148432	0.00500092	0.0464933	0.00700502	4.63109e-09	95	FALSE	NA	NA	FALSE	cg01951696	-626	-0.000765482	0.800676	cg22138627	83	0.0222049	4.131e-05
cg24375627	chr1	153509284	S100A6	TSS1500	S100A6	Promoter (<=1kb)	-0.0581788	0.0107722	3.774e-06	-0.0445165	0.0112825	0.000353214	-0.0516636	0.00779124	4.75382e-09	95	FALSE	NA	NA	FALSE	cg10959711	-188	-0.00941163	0.162379	cg09152105	351	0.000262931	0.934959
cg04107251	chr8	36902273			KCNU1	Distal Intergenic	0.0778233	0.0146446	4.95852e-06	0.098211	0.0243986	0.00028003	0.083223	0.0125564	4.81623e-09	95	FALSE	NA	NA	FALSE	cg22523679	-8032	0.00861219	0.179796	cg06527267	29107	0.0566633	0.000127054
cg11966432	chr8	1617616	DLGAP2	Body	CLN8	Intron	-0.0602893	0.0115105	6.30323e-06	-0.0564799	0.013897	0.000249878	-0.0587393	0.00886463	4.85031e-09	95	FALSE	NA	NA	FALSE	cg00672445	-691	-0.0151394	0.00650564	cg21819129	140	-0.0515568	8.06176e-07
cg11980004	chr7	1571105	MAFK	5'UTR	MAFK	Promoter (<=1kb)	-0.0108154	0.00247685	9.3808e-05	-0.011325	0.00227203	1.57511e-05	-0.0110922	0.0016743	4.87753e-09	95	FALSE	NA	NA	FALSE	cg17929492	-698	0.000214017	0.780569	cg04358131	1147	-0.00162104	0.242396
cg10343367	chr16	86375065	LOC732275	Body	LINC00917	Promoter (2-3kb)	-0.0545998	0.0118163	4.30845e-05	-0.0589461	0.0124059	3.20297e-05	-0.0566672	0.00855622	4.91938e-09	95	FALSE	NA	NA	FALSE	cg26745038	-3232	-0.00319988	0.540869	cg02085016	1920	0.00366979	0.533504
cg05256483	chr2	119616242			EN1	Distal Intergenic	0.0535649	0.00988925	3.59252e-06	0.0434025	0.0112185	0.000441259	0.0491212	0.00741842	4.94896e-09	95	FALSE	NA	NA	FALSE	cg01502588	-353	0.0178579	0.0031759	cg05270938	326	0.0350893	0.00116934
cg01876531	chr1	208405868	PLXNA2	5'UTR	PLXNA2	Intron	0.0560926	0.0115199	1.99607e-05	0.0701449	0.0154337	5.9807e-05	0.0611204	0.0092318	4.96749e-09	95	FALSE	NA	NA	FALSE	cg05626664	-11637	-0.0211094	0.114556	cg16045271	6717	0.00158159	0.637477
cg08078586	chr16	30017470	DOC2A	3'UTR	DOC2A	3' UTR	-0.0437928	0.00751323	9.7788e-07	-0.0379048	0.011976	0.00314937	-0.0421299	0.00636445	4.99023e-09	95	FALSE	NA	NA	FALSE	cg09245872	-596	0.000776862	0.903926	cg26508812	112	0.000541934	0.935762
cg22609522	chr22	46403218	LOC730668	Body	LOC730668	Promoter (<=1kb)	-0.0340361	0.00768104	7.70548e-05	-0.0313113	0.00636532	1.92358e-05	-0.0324207	0.00490111	5.08852e-09	95	FALSE	NA	NA	FALSE	cg00981267	-732	-0.000987252	0.497984	cg24974982	98	0.0279557	0.00364073
cg00675600	chr5	1255458	TERT;TERT	Body;Body	TERT	Exon	-0.0765049	0.013637	1.95073e-06	-0.0626281	0.0175942	0.00106549	-0.071297	0.0107784	5.09248e-09	95	FALSE	NA	NA	FALSE	cg18302637	-681	-0.00389342	0.450192	cg13390570	158	-0.0453831	5.94366e-06
cg13943025	chr11	2210306			MIR4686	Distal Intergenic	-0.0387898	0.00745446	7.01784e-06	-0.045368	0.0110297	0.000216345	-0.0408524	0.00617618	5.09828e-09	95	FALSE	NA	NA	FALSE	cg07602317	-115	-0.0210717	2.27246e-05	cg04222986	554	-0.0185801	5.08451e-05
cg21122366	chr15	101847208	PCSK6;PCSK6	Body;Body	LOC100507472	Promoter (2-3kb)	-0.051238	0.0113152	5.72536e-05	-0.0517863	0.0107417	2.59247e-05	-0.0515264	0.00779038	5.10708e-09	95	FALSE	NA	NA	FALSE	cg15190914	-1684	-0.00045146	0.854851	cg07249888	97	-0.0188482	0.00764162
cg19316579	chr10	100843963	HPSE2;HPSE2;HPSE2;HPSE2	Body;Body;Body;Body	HPSE2	Intron	0.0994781	0.0210362	3.08501e-05	0.103901	0.0224872	4.76215e-05	0.101542	0.0153622	5.19976e-09	95	FALSE	NA	NA	FALSE	cg06408053	-163282	0.0103603	0.275051	cg18754857	134673	0.00966695	0.210832
cg14001518	chr9	35561435	RUSC2;RUSC2	3'UTR;3'UTR	FAM166B	Promoter (2-3kb)	0.0447424	0.00761266	8.38668e-07	0.0497472	0.0163864	0.00443879	0.0456308	0.006904	5.21186e-09	95	FALSE	NA	NA	FALSE	cg13395060	-1116	0.0107661	0.199157	cg13944805	1877	-0.00288067	0.456259
cg09344041	chr6	1515524			FOXC1	Intron	-0.0310891	0.00703856	8.047e-05	-0.0525502	0.0100815	7.83605e-06	-0.0381219	0.00577118	5.29563e-09	95	FALSE	NA	NA	FALSE	cg05861030	-3702	-0.0109938	0.0216099	cg20584474	172	-0.000612298	0.900055
cg08772028	chr11	118085736	AMICA1	5'UTR	JAML	Promoter (1-2kb)	-0.0776383	0.0138112	1.88232e-06	-0.0658571	0.0188204	0.00126166	-0.0735146	0.0111347	5.36983e-09	95	FALSE	NA	NA	FALSE	cg24552844	-455	-0.0595019	1.54068e-06	cg05471842	1034	-0.00403813	0.544001
cg04343789	chr16	523849	RAB11FIP3;RAB11FIP3	Body;TSS1500	RAB11FIP3	Promoter (1-2kb)	-0.0570985	0.0120975	3.17257e-05	-0.0616383	0.0133402	4.76189e-05	-0.0591471	0.00896145	5.41841e-09	95	FALSE	NA	NA	FALSE	cg05692420	-31	-0.0332749	6.28716e-06	cg08830105	565	0.0259312	0.000246403
cg20095398	chr4	1571649			FAM53A	Distal Intergenic	-0.0484149	0.00857389	1.73744e-06	-0.043533	0.0126971	0.00153555	-0.046886	0.00710559	5.4577e-09	95	FALSE	NA	NA	FALSE	cg08102414	-858	0.00624005	0.453204	cg22329021	1633	-0.0068274	0.346583
cg03266686	chr2	47716097			MSH2	Intron	-0.0549359	0.0102003	3.95811e-06	-0.0478344	0.0124744	0.000487081	-0.0520903	0.00789647	5.49977e-09	95	FALSE	NA	NA	FALSE	cg19180827	-31379	-0.0104712	0.0837555	cg15110473	420	-0.0139162	0.0361853
cg19324462	chr11	63852887	MACROD1	Body	FLRT1	Intron	0.0634665	0.00987993	1.4955e-07	0.0272341	0.00871321	0.00349968	0.0430856	0.00653493	5.58273e-09	95	FALSE	NA	NA	FALSE	cg04683210	-29	0.0457108	1.12414e-08	cg16519399	150	0.060139	8.00707e-09
cg06319288	chr22	21987032	CCDC116	TSS200	CCDC116	Promoter (<=1kb)	-0.0406411	0.0075494	3.98756e-06	-0.0327974	0.00848236	0.000444214	-0.0371742	0.00563934	5.61124e-09	95	FALSE	NA	NA	FALSE	cg24144883	-47	-0.0186102	5.32157e-05	cg21675424	7	-0.0182239	2.02671e-05
cg11947985	chr6	44119668	TMEM63B	Body	CAPN11	Exon	-0.0400454	0.00701498	1.42951e-06	-0.025874	0.00721948	0.000995059	-0.0331632	0.00503108	5.61735e-09	95	FALSE	NA	NA	FALSE	cg04482331	-70	-0.0312534	3.02022e-06	cg08949650	697	-0.000309615	0.926668
cg01150799	chr4	108955838	HADH	3'UTR	HADH	3' UTR	-0.0528591	0.00959416	2.67942e-06	-0.0515312	0.0142601	0.000914946	-0.0524453	0.00796022	5.69514e-09	95	FALSE	NA	NA	FALSE	cg12168535	-24779	-0.0169675	0.384609	cg11113607	13970	0.0481014	0.00202242
cg14906909	chr12	81640242	ACSS3	Body	MIR4699	Intron	0.0663215	0.0120661	2.79155e-06	0.0766404	0.0209563	0.000809013	0.0688907	0.0104567	5.70074e-09	95	FALSE	NA	NA	FALSE	cg22246906	-34219	0.00167727	0.736276	cg17188567	9105	0.00431315	0.4126
cg12407685	chr6	7165647	RREB1;RREB1;RREB1;RREB1	5'UTR;5'UTR;5'UTR;5'UTR	RREB1	Intron	0.0846543	0.0151076	1.99225e-06	0.0735394	0.0211203	0.00132406	0.0808921	0.0122876	5.8219e-09	95	FALSE	NA	NA	FALSE	cg03391776	-6004	0.0129695	0.0178052	cg14919455	1821	-0.0103617	0.194122
cg12065779	chr10	134789568			LINC01168	Exon	-0.108099	0.0205223	5.74352e-06	-0.0880525	0.0220279	0.00030386	-0.0987839	0.0150155	5.93303e-09	95	FALSE	NA	NA	FALSE	cg25295723	-526	-0.029051	3.44591e-05	cg14018513	246	0.00541423	0.403263
cg15318007	chr21	47406806	COL6A1	Body	COL6A1	Intron	-0.0524774	0.0109993	2.70794e-05	-0.0540468	0.0119405	6.32417e-05	-0.0531978	0.00808998	6.00926e-09	95	FALSE	NA	NA	FALSE	cg05194808	-1020	-0.00114026	0.884868	cg15313403	870	-0.0267812	0.000179171
cg11272491	chr2	176974934			HOXD11	Promoter (2-3kb)	-0.101512	0.0170263	6.41773e-07	-0.0656095	0.0213945	0.00409276	-0.0875903	0.0133224	6.03726e-09	95	FALSE	NA	NA	FALSE	cg03850256	-342	-0.0652582	1.15557e-06	cg16334629	1194	-0.00307588	0.20911
cg27051231	chr2	232213012			MIR4777	Intron	-0.044764	0.00909408	1.69176e-05	-0.0562955	0.0127365	8.70141e-05	-0.0486578	0.00740109	6.04395e-09	95	FALSE	NA	NA	FALSE	cg03141594	-3188	-0.00349406	0.223784	cg21663666	7537	-0.00581088	0.417904
cg10372920	chr17	5800501			LOC339166	Intron	-0.0510414	0.00942089	3.57652e-06	-0.0606221	0.0161379	0.000609536	-0.0534766	0.008136	6.08454e-09	95	FALSE	NA	NA	TRUE	cg15381754	-1989	0.00523711	0.470678	cg05558615	19660	-0.0177423	0.0280318
cg15995375	chr8	49201659			UBE2V2	Distal Intergenic	-0.0527967	0.00986631	4.41217e-06	-0.0495183	0.012997	0.000522882	-0.0515982	0.00785851	6.26616e-09	95	FALSE	NA	NA	FALSE	cg13733654	-6401	0.000938032	0.771691	cg27016051	18001	-0.00524004	0.244714
cg12275370	chr2	10425661			HPCAL1	Distal Intergenic	-0.0459092	0.008881	7.81287e-06	-0.0541212	0.0132662	0.000238802	-0.0484506	0.00737996	6.28586e-09	95	FALSE	NA	NA	FALSE	cg00316800	-19122	-0.0128516	0.245856	cg05940672	12825	-0.0232858	0.0253975
cg07814661	chr11	74154543			KCNE3	Distal Intergenic	0.0605936	0.0112619	4.02464e-06	0.0654242	0.0173682	0.000591699	0.0620234	0.00944927	6.32124e-09	95	FALSE	NA	NA	FALSE	cg13395698	-7569	-0.00312579	0.437724	cg07429047	12993	-0.0032999	0.431691
cg05629821	chr13	113436400	ATP11A;ATP11A	Body;Body	ATP11A	Intron	0.0635032	0.0120883	6.00362e-06	0.054618	0.0137844	0.000336499	0.0596406	0.00908856	6.36623e-09	95	FALSE	NA	NA	FALSE	cg12498181	-91	0.0362694	1.8297e-06	cg06206670	164	0.00296668	0.421428
cg23074996	chr3	132855933	TMEM108;TMEM108	5'UTR;5'UTR	TMEM108	Intron	-0.0369649	0.0076911	2.42776e-05	-0.0455993	0.010107	6.6102e-05	-0.0401313	0.00612052	6.51124e-09	95	FALSE	NA	NA	FALSE	cg00052578	-12368	-0.00807156	0.360561	cg15961993	74545	-0.00724779	0.642425
cg22205501	chr12	7864047	DPPA3	TSS200	DPPA3	Promoter (<=1kb)	0.128399	0.0223887	1.31494e-06	0.113558	0.0355935	0.00294219	0.124192	0.0189513	6.61248e-09	95	TRUE	5	1367	FALSE	cg17723761	-34	0.092855	3.22363e-06	cg15873123	11	0.103417	1.45278e-08
cg08761208	chr15	65693289	IGDCC4	Body	IGDCC4	Intron	-0.0381214	0.00746711	9.55263e-06	-0.0411775	0.0100111	0.000216379	-0.0392138	0.00598549	6.66087e-09	95	FALSE	NA	NA	FALSE	cg13031948	-2738	0.0139121	0.0266975	cg26579713	8576	-0.0632682	0.000100902
cg16149077	chr4	54017750	SCFD2	Body	SCFD2	Intron	0.037559	0.00679247	2.51569e-06	0.0277249	0.00761154	0.000843364	0.0331993	0.00506793	6.67832e-09	95	FALSE	NA	NA	FALSE	cg04414539	-12554	-0.00563378	0.271509	cg18063824	57292	-0.0059308	0.402302
cg23521140	chr2	37617601			QPCT	Distal Intergenic	-0.126566	0.0280764	6.09343e-05	-0.12359	0.0260293	3.2356e-05	-0.124966	0.0190882	6.79563e-09	95	FALSE	NA	NA	FALSE	cg26986629	-13520	0.026793	0.0482832	cg25185536	24892	0.000194739	0.954569
cg11901695	chr2	1291450	SNTG2	Body	TPO	Intron	-0.0428039	0.00760625	1.84673e-06	-0.0306753	0.00875225	0.00124204	-0.0375851	0.00574115	6.79943e-09	95	FALSE	NA	NA	FALSE	cg16410796	-40	-0.0840908	8.03883e-09	cg14575687	44	-0.00152473	0.444637
cg14875081	chr2	96814660			DUSP2	Distal Intergenic	-0.0316392	0.00740187	0.000124052	-0.0378931	0.00760811	1.59405e-05	-0.0346802	0.00530533	7.08634e-09	95	FALSE	NA	NA	FALSE	cg04118190	-2132	-0.0103834	0.0814147	cg03106207	91	-0.0360331	7.71317e-07
cg15540341	chr5	15595186	FBXL7	Body	FBXL7	Intron	0.0436404	0.00760368	1.29689e-06	0.0456799	0.0146221	0.0035145	0.0440745	0.00674607	7.19233e-09	95	FALSE	NA	NA	FALSE	cg02704181	-22618	0.00473823	0.29466	cg11339964	50456	-0.0479281	2.85601e-05
cg03240301	chr7	23387383	IGF2BP3	Body	IGF2BP3	Promoter (<=1kb)	-0.119193	0.0261271	5.161e-05	-0.0959125	0.0203185	3.51889e-05	-0.104686	0.0160392	7.39237e-09	95	FALSE	NA	NA	FALSE	cg07060794	-18	-0.0940381	1.6248e-06	cg17209188	13	-0.127671	3.19015e-08
cg06986734	chr8	128902684	PVT1	Body	PVT1	Promoter (<=1kb)	-0.0656	0.0125374	6.41165e-06	-0.0549426	0.0139622	0.000364206	-0.0608427	0.00932847	7.53836e-09	95	FALSE	NA	NA	FALSE	cg04253218	-6381	0.0153808	0.00993884	cg23307326	2191	0.00882555	0.0188763
cg06159296	chr11	92150122	FAT3	Body	FAT3	Intron	-0.0470951	0.00908951	7.52699e-06	-0.053564	0.0134585	0.000319646	-0.0491215	0.00753252	7.57046e-09	95	FALSE	NA	NA	FALSE	cg20397237	-8134	0.000715388	0.817643	cg07276831	114864	-0.000146663	0.973565
cg09421562	chr17	56357994	MPO	1stExon	MPO	Promoter (<=1kb)	-0.0440181	0.00883962	1.41479e-05	-0.045616	0.0108305	0.000161734	-0.044657	0.00684819	7.579e-09	95	FALSE	NA	NA	FALSE	cg02668773	-1031	-0.0222195	0.00491328	cg02138358	324	-0.030706	0.0016716
cg01582066	chr22	32057065			PISD	Promoter (1-2kb)	-0.0605753	0.0138106	8.83899e-05	-0.0658076	0.0136274	2.53007e-05	-0.0632264	0.00970012	7.67202e-09	95	FALSE	NA	NA	FALSE	cg21692726	-1618	-0.00545816	0.382828	cg07658383	332	-0.00378144	0.546632
cg05102770	chr7	4806869	FOXK1	3'UTR	AP5Z1	3' UTR	0.052723	0.00931077	1.65286e-06	0.04243	0.0128998	0.00225192	0.0491975	0.00754965	7.72354e-09	95	FALSE	NA	NA	FALSE	cg00498010	-926	-0.00182594	0.785616	cg25330264	80	0.0827851	1.58436e-08
cg09553839	chr10	74358778	CBARA1	5'UTR	MIR1256	Intron	-0.0416426	0.00837094	1.43694e-05	-0.0376273	0.00892118	0.000158925	-0.0397626	0.00610441	7.81469e-09	95	FALSE	NA	NA	FALSE	cg16617349	-20975	0.0141549	0.194406	cg26504886	10372	-0.00361004	0.717355
cg02042710	chr12	62586892	FAM19A2	TSS1500	FAM19A2	Promoter (<=1kb)	0.0445578	0.00767079	1.04162e-06	0.034752	0.0114867	0.00456281	0.0415335	0.00637916	7.91209e-09	95	FALSE	NA	NA	FALSE	cg01409597	-66	0.00532231	0.498171	cg12751693	42270	-0.00437464	0.245376
cg19623418	chr20	55499548			TFAP2C	Distal Intergenic	-0.0348387	0.0068944	1.12426e-05	-0.0522775	0.0121968	0.000129732	-0.0390615	0.00600189	8.0003e-09	95	FALSE	NA	NA	FALSE	cg25858160	-112	-0.0436948	1.63865e-06	cg01209909	641	0.00169894	0.379555
cg12433473	chr2	220406756	CHPF	Body	CHPF	Promoter (1-2kb)	-0.0386546	0.00798146	2.16507e-05	-0.0415769	0.00955793	0.000107274	-0.0398552	0.00612632	8.08971e-09	95	FALSE	NA	NA	FALSE	cg13448968	-213	-0.0324939	3.27947e-06	cg00028056	415	-0.0152583	0.0171781
cg27168737	chr1	238049504	LOC100130331;ZP4	Body;Body	ZP4	Intron	0.0857532	0.015747	3.27673e-06	0.073575	0.0205122	0.000986768	0.0812374	0.0124908	8.1508e-09	95	FALSE	NA	NA	FALSE	cg17028105	-21721	0.00843849	0.0189003	cg17514199	1947	-0.00482066	0.452206
cg06367135	chr1	3077835	PRDM16;PRDM16	Body;Body	MIR4251	Intron	-0.0474896	0.00850115	2.10326e-06	-0.042395	0.0127055	0.00197758	-0.0459141	0.00706547	8.33951e-09	95	FALSE	NA	NA	FALSE	cg05965745	-37	-0.0523091	1.06283e-05	cg16265140	371	0.000522699	0.927012
cg07677157	chr12	66050928			HMGA2	Distal Intergenic	-0.108937	0.0253711	0.000117036	-0.128705	0.0261736	2.05856e-05	-0.118513	0.0182172	8.48017e-09	95	FALSE	NA	NA	FALSE	cg03116409	-8374	-0.001127	0.90626	cg05413700	11238	-0.00939621	0.225191
cg10311132	chr15	26996607	GABRB3;GABRB3	Body;Body	GABRB3	Intron	-0.0743983	0.013921	4.50873e-06	-0.0608161	0.0162586	0.000637995	-0.068653	0.0105744	8.5538e-09	95	FALSE	NA	NA	FALSE	cg23694371	-29028	0.00818833	0.309419	cg16238351	8558	0.00694685	0.300164
cg03862437	chr3	194353432	TMEM44;TMEM44;TMEM44;TMEM44	Body;Body;Body;Body	TMEM44	Promoter (<=1kb)	-0.0518418	0.00887124	9.3245e-07	-0.057618	0.0203437	0.00752344	-0.0527647	0.00813172	8.68619e-09	95	FALSE	NA	NA	FALSE	cg00803062	-4285	0.00144277	0.621894	cg27033479	122	-0.00266086	0.155177
cg27347146	chr16	89242935	CDH15	Body	CDH15	Intron	-0.0329897	0.00584101	1.73109e-06	-0.0353642	0.0110553	0.0028763	-0.0335079	0.0051645	8.70936e-09	95	FALSE	NA	NA	FALSE	cg02648441	-108	-0.029783	0.000396889	cg06170283	2296	-0.0117238	0.0479005
cg23037321	chr1	181003203	MR1	1stExon	MR1	Promoter (<=1kb)	-0.0901692	0.0158455	1.51332e-06	-0.0594485	0.0176358	0.0018005	-0.0764468	0.0117867	8.79396e-09	95	FALSE	NA	NA	FALSE	cg07025274	-75	-0.00164096	0.228138	cg22450342	4466	0.00414364	0.584352
cg10955669	chr10	112553035	RBM20	Body	PDCD4-AS1	Intron	-0.0630665	0.0111163	1.59774e-06	-0.0545879	0.0172403	0.00313909	-0.0605767	0.0093426	8.86536e-09	95	FALSE	NA	NA	FALSE	cg15880704	-6925	0.00273596	0.550552	cg13942283	9605	-0.00993244	0.429124
cg14601357	chr20	62168764	PTK6	TSS200	PTK6	Promoter (<=1kb)	-0.0494412	0.00815508	4.67105e-07	-0.0260235	0.00857999	0.00447204	-0.0383265	0.00591102	8.86564e-09	95	TRUE	6	299	FALSE	cg25143652	-94	-0.034421	1.98322e-05	cg12983285	30	-0.036335	1.81106e-06
cg16289848	chr4	79231477	FRAS1;FRAS1	Body;Body	FRAS1	Intron	0.0637096	0.0109229	9.65866e-07	0.0489672	0.0167539	0.00596326	0.0593124	0.00915003	8.92974e-09	95	FALSE	NA	NA	FALSE	cg17512802	-11058	0.0489445	1.81231e-05	cg22550847	8605	0.000923828	0.828887
cg06081220	chr13	67611071	PCDH9;PCDH9	Body;Body	PCDH9-AS3	Intron	0.0748977	0.0134483	2.21878e-06	0.0636644	0.0190488	0.00194832	0.0711611	0.0109863	9.11728e-09	95	FALSE	NA	NA	FALSE	cg13700000	-40944	0.0018082	0.797759	cg09985739	10643	-0.00967944	0.292778
cg10653607	chr11	69920054			ANO1	Distal Intergenic	-0.0417887	0.00904843	4.34036e-05	-0.0560473	0.0120949	4.57195e-05	-0.0469053	0.00724529	9.24875e-09	95	FALSE	NA	NA	FALSE	cg24996981	-64	-0.0432496	3.33754e-08	cg02297460	383	-0.069662	8.30181e-08
cg04370174	chr4	8207250	SH3TC1	Body	SH3TC1	Intron	-0.0509972	0.00864148	7.77208e-07	-0.0316842	0.0105084	0.00468736	-0.0432058	0.00667451	9.27388e-09	95	FALSE	NA	NA	FALSE	cg10413136	-131	-0.0352716	0.000324348	cg02933639	75	-0.0404519	2.47147e-06
cg10991450	chr6	51814431	PKHD1;PKHD1	Body;Body	PKHD1	Promoter (<=1kb)	0.0530551	0.00921891	1.23437e-06	0.043863	0.0145868	0.00478801	0.0504314	0.00779299	9.34767e-09	95	FALSE	NA	NA	FALSE	cg27255329	-77	0.0121013	0.0689661	cg11887532	24	0.0630641	5.28843e-05
cg25243766	chr11	123322182			MIR4493	Distal Intergenic	-0.0470728	0.00902726	6.78093e-06	-0.0505277	0.0131692	0.000483993	-0.0481773	0.00744585	9.38842e-09	95	FALSE	NA	NA	FALSE	cg18159802	-12955	-0.00709275	0.190698	cg08428868	1444	-0.0264439	0.00283246
cg00083042	chr10	30404617			JCAD	Promoter (<=1kb)	0.113071	0.0195969	1.17787e-06	0.0877089	0.0290904	0.00468855	0.105154	0.016253	9.40873e-09	95	FALSE	NA	NA	FALSE	cg27268352	-16757	-0.0489981	2.76262e-05	cg02059509	527	0.0423158	0.00103309
cg01537645	chr1	217110605	ESRRG;ESRRG;ESRRG	5'UTR;5'UTR;5'UTR	ESRRG	Promoter (2-3kb)	0.119634	0.0193751	3.27986e-07	0.0614923	0.0214465	0.00716036	0.0935058	0.0143769	9.41232e-09	95	FALSE	NA	NA	FALSE	cg20320200	-80172	0.00919573	0.184114	cg24346507	3496	0.00590912	0.185465
cg11611282	chr6	168809744			SMOC2	Distal Intergenic	-0.037728	0.00851319	7.69306e-05	-0.0493075	0.0102904	2.83523e-05	-0.042433	0.00655944	9.44246e-09	95	FALSE	NA	NA	FALSE	cg17308726	-12368	0.0305253	0.0157106	cg00095629	1326	-0.0127258	0.0277657
cg14784372	chr10	2951257			PFKP	Distal Intergenic	-0.0900925	0.0164216	2.8836e-06	-0.0834761	0.0243268	0.00152335	-0.0880213	0.0136107	9.52044e-09	95	FALSE	NA	NA	FALSE	cg19498112	-70	-0.0903797	2.31616e-08	cg14824052	69	-0.072431	4.42481e-08
cg03042180	chr2	105034083			LOC100287010	Distal Intergenic	0.0488544	0.00892086	2.97407e-06	0.0476653	0.013856	0.0014875	0.0485059	0.00750072	9.52906e-09	95	FALSE	NA	NA	FALSE	cg11942503	-52	0.037664	1.52723e-05	cg26229201	15485	0.0302062	1.71369e-06
cg06433467	chr5	67730071			PIK3R1	Distal Intergenic	-0.0866066	0.0171041	1.08857e-05	-0.0948024	0.0235102	0.000274261	-0.0894432	0.0138311	9.52954e-09	95	FALSE	NA	NA	FALSE	cg21931263	-15021	-0.0122745	0.418699	cg00409126	57	-0.107493	9.75152e-09
cg00943287	chr1	245474722	KIF26B	Body	KIF26B	Intron	-0.0802518	0.016179	1.5031e-05	-0.0644946	0.0153247	0.000163315	-0.0719462	0.011126	9.54194e-09	95	FALSE	NA	NA	FALSE	cg07915884	-674	-0.0147491	0.00771006	cg05034124	19580	-0.0123117	0.0181036
cg02492920	chr7	150659969	KCNH2;KCNH2	Body;Body	KCNH2	Promoter (2-3kb)	-0.0330011	0.0061992	4.8152e-06	-0.0325032	0.00886094	0.000784162	-0.0328375	0.00507951	9.61596e-09	95	FALSE	NA	NA	FALSE	cg20665259	-567	0.0134195	0.143591	cg22797114	348	-0.033796	3.31002e-05
cg20549620	chr2	220970010			MIR4268	Distal Intergenic	-0.0710497	0.0129018	2.70104e-06	-0.0588017	0.0171267	0.00151545	-0.0666155	0.010305	9.62855e-09	95	FALSE	NA	NA	FALSE	cg10612128	-27470	0.0321089	0.0191377	cg10601821	39038	-0.0108448	0.0969222
cg07551200	chr10	75684476			C10orf55	Promoter (1-2kb)	0.035405	0.00654441	3.66707e-06	0.0342452	0.00968944	0.00114391	0.0350416	0.00542328	9.75276e-09	95	FALSE	NA	NA	FALSE	cg16353350	-496	0.023305	0.117137	cg19034132	7751	-0.0282804	0.06278
cg14040358	chr19	4369393	SH3GL1	Body	MPND	Intron	-0.0403131	0.00734947	2.89321e-06	-0.0383953	0.0112358	0.00158458	-0.0397384	0.00615054	9.76832e-09	95	FALSE	NA	NA	FALSE	cg22721311	-5510	0.012841	0.0260588	cg11592634	608	0.000701434	0.965277
cg21442182	chr13	31446420			MEDAG	Distal Intergenic	-0.0486268	0.0104175	3.72646e-05	-0.0498304	0.0111572	7.57652e-05	-0.0491874	0.00761438	9.81634e-09	95	FALSE	NA	NA	FALSE	cg00181327	-7142	0.00454583	0.639435	cg04496108	6701	8.64982e-05	0.980604
cg12595667	chr2	136872094	CXCR4;CXCR4;CXCR4	3'UTR;1stExon;3'UTR	CXCR4	Promoter (1-2kb)	-0.0744658	0.0144189	7.93444e-06	-0.075191	0.0192022	0.000411999	-0.0747273	0.0115302	9.86092e-09	95	FALSE	NA	NA	FALSE	cg23374992	-27	-0.0631235	5.57192e-08	cg07784959	1315	-0.0330296	2.4085e-07
cg15829092	chr13	113498188	ATP11A;ATP11A	Body;Body	ATP11A	Promoter (1-2kb)	0.0582163	0.00978679	6.69941e-07	0.037192	0.0131765	0.00771019	0.0507415	0.00785671	9.87619e-09	95	FALSE	NA	NA	FALSE	cg13858127	-60	0.0359751	0.000860937	cg22571393	120	0.0314024	7.32615e-07
cg23055496	chr3	6906371	GRM7;GRM7	Body;Body	GRM7	Intron	0.0468739	0.00998666	3.44028e-05	0.0535986	0.0120362	7.88037e-05	0.0496158	0.00768562	9.98926e-09	95	FALSE	NA	NA	FALSE	cg03490157	-310	0.011709	0.187245	cg18399935	623	0.00676261	0.213593
cg12571459	chr5	177374926			PROP1	Intron	-0.0802944	0.0152325	5.67388e-06	-0.0673813	0.0178945	0.000594112	-0.0748689	0.0115992	1.00309e-08	95	FALSE	NA	NA	FALSE	cg23199815	-3329	-0.0022835	0.830797	cg23347498	2435	0.00640698	0.291159
cg08879544	chr15	39490883			C15orf54	Distal Intergenic	0.0629518	0.0108704	1.10134e-06	0.0459307	0.0153752	0.00504137	0.0572791	0.00887605	1.00929e-08	95	FALSE	NA	NA	FALSE	cg27514986	-3902	0.00174972	0.700349	cg25943481	15000	-0.0159608	0.106373
cg01092213	chr7	48127925	UPP1;UPP1	TSS1500;TSS1500	UPP1	Promoter (<=1kb)	-0.057337	0.0100327	1.40056e-06	-0.0392353	0.0122406	0.00282621	-0.0500631	0.00775936	1.01469e-08	95	FALSE	NA	NA	FALSE	cg26173946	-1282	-0.00143062	0.687793	cg02703728	72	-0.0262159	6.52988e-07
cg21151017	chr2	45508166			LINC01121	Distal Intergenic	0.0415428	0.00727644	1.4265e-06	0.0379419	0.0125863	0.00469467	0.0406408	0.00629947	1.0168e-08	95	FALSE	NA	NA	FALSE	cg02051982	-150	0.00407376	0.45834	cg19359676	26640	-0.00313391	0.507672
cg03582371	chr17	77951707	TBC1D16	Body	TBC1D16	Intron	0.044463	0.00799738	2.28714e-06	0.0388686	0.0118014	0.00222533	0.0427024	0.00662044	1.02273e-08	95	FALSE	NA	NA	FALSE	cg09780394	-299	0.00153889	0.676306	cg14787267	151	0.0286835	0.0155606
cg24720038	chr3	128291538	C3orf27	3'UTR	LINC01565	3' UTR	-0.0310053	0.00541587	1.3576e-06	-0.0210506	0.00660413	0.00296542	-0.0270025	0.00418777	1.03201e-08	95	FALSE	NA	NA	FALSE	cg17917368	-4568	0.00163569	0.526058	cg27108889	776	-0.0123721	0.114703
cg03792788	chr2	121338607			LINC01101	Distal Intergenic	-0.0418284	0.00848388	1.65001e-05	-0.0457309	0.0109937	0.00018865	-0.043285	0.00671649	1.04678e-08	95	FALSE	NA	NA	FALSE	cg09408902	-63	-0.0373192	1.19481e-07	cg14130119	2626	-0.00358009	0.453744
cg02527886	chr7	2968316	CARD11	Body	GNA12	Exon	-0.0500514	0.0109949	5.3189e-05	-0.0458397	0.0100366	5.59152e-05	-0.047754	0.00741264	1.05716e-08	95	FALSE	NA	NA	FALSE	cg02617727	-343	-0.0221391	0.000122534	cg10939949	90	-0.00575187	0.525817
cg22460123	chr12	52638294	KRT7	Body	KRT86	Intron	-0.0416314	0.00762352	3.12307e-06	-0.0264114	0.00711971	0.000696906	-0.0335019	0.0052034	1.07413e-08	95	FALSE	NA	NA	FALSE	cg22193385	-289	-0.0631687	1.74327e-06	cg07022048	298	0.0105902	0.11004
cg18323749	chr7	128530795	KCP;KCP	Body;Body	KCP	Intron	-0.0272649	0.00523891	7.00174e-06	-0.0191891	0.00485171	0.000343606	-0.0229176	0.0035597	1.07599e-08	95	FALSE	NA	NA	FALSE	cg01861634	-426	-0.0107037	0.0136309	cg08922068	5	-0.0257743	4.66955e-10
cg19637591	chr13	58227960	PCDH17	Body	PCDH17	Intron	-0.0779951	0.0147294	5.26257e-06	-0.0706784	0.0192389	0.000771829	-0.0752912	0.0116953	1.07758e-08	95	FALSE	NA	NA	FALSE	cg12432236	-18827	0.0263776	0.00926986	cg02994463	12745	-0.0013532	0.792813
cg22007486	chr2	119602212	EN1	Body	EN1	Intron	-0.101142	0.017405	1.03407e-06	-0.0581233	0.0178213	0.00242829	-0.0801409	0.0124518	1.08494e-08	95	FALSE	NA	NA	FALSE	cg21463349	-1264	-0.0180502	0.0352051	cg18009690	268	-0.0509403	1.02479e-06
cg24859158	chr1	26605913	SH3BGRL3	TSS1500	SH3BGRL3	Promoter (<=1kb)	-0.0386876	0.00703461	2.76438e-06	-0.0237281	0.00642605	0.000731748	-0.0305329	0.00474449	1.08789e-08	95	FALSE	NA	NA	FALSE	cg21646082	-1943	-0.0470291	7.26944e-05	cg01414934	56	-0.0202598	1.35559e-05
cg13941436	chr9	138437177	OBP2A	TSS1500	OBP2A	Promoter (<=1kb)	-0.100311	0.0181142	2.45157e-06	-0.070409	0.0204264	0.00145927	-0.0871474	0.0135528	1.11211e-08	95	FALSE	NA	NA	FALSE	cg00040426	-23924	0.0113295	0.0110463	cg14109482	10605	0.000686626	0.917926
cg18049414	chr11	92850491			SLC36A4	Distal Intergenic	-0.0728208	0.015012	2.11336e-05	-0.0848855	0.0200191	0.00014868	-0.0771633	0.0120103	1.13803e-08	95	FALSE	NA	NA	FALSE	cg22667509	-63443	-0.00639666	0.261891	cg23417131	16277	-0.00179689	0.737691
cg18641463	chr7	2144579	MAD1L1;MAD1L1;MAD1L1	Body;Body;Body	MAD1L1	Intron	0.118079	0.0219002	3.88441e-06	0.0818056	0.0222229	0.000755761	0.100207	0.0155986	1.14115e-08	95	FALSE	NA	NA	FALSE	cg10445988	-20	0.0446154	9.13435e-05	cg07143303	188	0.0288899	0.00048438
cg11372934	chr4	1195318	LOC100130872;LOC100130872-SPON2	Body;Body	LOC100130872	Intron	-0.0600911	0.0121914	1.65695e-05	-0.0562897	0.0136692	0.000213338	-0.0584069	0.00909837	1.16368e-08	95	FALSE	NA	NA	FALSE	cg14594485	-2817	-0.00431334	0.476724	cg23543318	527	-0.0618331	3.61203e-05
cg06873564	chr2	220554043			SLC4A3	Distal Intergenic	-0.0721505	0.0149139	2.20075e-05	-0.0692415	0.0164059	0.000157628	-0.0708343	0.0110356	1.16751e-08	95	FALSE	NA	NA	FALSE	cg08841613	-65	-0.0146514	0.267627	cg21648391	9588	0.00257972	0.792343
cg04139827	chr1	151547835	TUFT1;TUFT1	Body;Body	MIR554	Intron	-0.0594385	0.0132585	6.57559e-05	-0.0687823	0.0149032	4.83713e-05	-0.0635666	0.0099058	1.17543e-08	95	FALSE	NA	NA	FALSE	cg02493905	-27622	0.00670789	0.148887	cg20383521	6989	0.01933	0.0563578
cg04833050	chr5	77806051	LHFPL2	5'UTR	SCAMP1	5' UTR	-0.0410402	0.00731196	1.93452e-06	-0.0355317	0.0113712	0.00350821	-0.0394288	0.0061502	1.20617e-08	95	FALSE	NA	NA	FALSE	cg02642549	-165	-0.0471225	1.96346e-07	cg01283201	118	-0.0253894	0.00111495
cg02046143	chr11	133797911	IGSF9B	Body	IGSF9B	Intron	-0.0703958	0.0117446	5.80403e-07	-0.0390723	0.0136909	0.00711852	-0.0571169	0.0089141	1.22412e-08	95	FALSE	NA	NA	FALSE	cg09843573	-65	-0.00289582	0.176435	cg07297608	2235	-0.00293707	0.768901
cg22366909	chr6	30565190			MIR877	Downstream (2-3kb)	-0.0570519	0.010565	3.78294e-06	-0.0410004	0.011402	0.000961987	-0.0496369	0.0077496	1.23652e-08	95	FALSE	NA	NA	FALSE	cg19478711	-1757	-0.000854645	0.8415	cg06986158	2443	-0.0172873	0.00792521
cg11617843	chr5	179598884	RASGEF1C	5'UTR	RASGEF1C	Intron	-0.023987	0.00417302	1.26156e-06	-0.0181628	0.00620006	0.00586048	-0.0221712	0.00346191	1.24051e-08	95	FALSE	NA	NA	FALSE	cg27070162	-1358	-0.00805074	0.420907	cg18131724	4098	-0.00338945	0.299099
cg21964611	chr2	95846873	ZNF2;ZNF2	Body;Body	ZNF2	Exon	0.0457316	0.0081551	1.96541e-06	0.0388211	0.0124274	0.00351632	0.0436515	0.00681815	1.25137e-08	95	FALSE	NA	NA	FALSE	cg10755516	-12245	0.000743227	0.780085	cg01472363	428	0.00621557	0.240554
cg17660833	chr3	11267020	HRH1;HRH1;HRH1	5'UTR;TSS1500;5'UTR	HRH1	Promoter (<=1kb)	-0.0701728	0.0152972	4.77548e-05	-0.0848035	0.0188387	6.81358e-05	-0.0759864	0.0118752	1.27003e-08	95	FALSE	NA	NA	FALSE	cg21566860	-24223	0.00557509	0.0947855	cg05551003	52	-0.0459465	5.09424e-07
cg02770313	chr1	27371397			TENT5B	Intron	-0.0208892	0.00382364	3.10093e-06	-0.0185392	0.00553514	0.00191033	-0.02013	0.00314599	1.27062e-08	95	FALSE	NA	NA	FALSE	cg10504885	-13034	-0.00210596	0.562852	cg04249191	13026	0.0223122	0.01707
cg00239988	chr5	134606261			C5orf66-AS2	Intron	0.0557293	0.0096752	1.21508e-06	0.0441731	0.0155212	0.00726398	0.0524954	0.00821063	1.29784e-08	95	FALSE	NA	NA	FALSE	cg08333606	-4488	0.0164135	0.130973	cg17937365	1783	-0.00418915	0.412701
cg16878214	chr8	96167001	PLEKHF2	Body	PLEKHF2	Exon	-0.0547639	0.010017	3.06262e-06	-0.048339	0.0145056	0.00200097	-0.0526893	0.0082426	1.30485e-08	95	FALSE	NA	NA	FALSE	cg02480685	-3471	0.00230689	0.841449	cg12930753	326	-0.0196296	0.00399825
cg02347573	chr10	13931592	FRMD4A	Body	FRMD4A	Intron	0.0856884	0.0176232	2.03972e-05	0.0809489	0.0194894	0.000192159	0.0835564	0.0130716	1.30546e-08	95	FALSE	NA	NA	FALSE	cg14672137	-540	0.0631256	1.67972e-06	cg15803756	1302	-0.00132076	0.707654
cg25941154	chr7	28208557	JAZF1	Body	JAZF1-AS1	Intron	-0.0666847	0.012891	7.72586e-06	-0.0642735	0.017131	0.00061768	-0.065813	0.0103005	1.32148e-08	95	FALSE	NA	NA	FALSE	cg00815644	-2980	0.0158561	0.0634651	cg16286055	8294	-0.0034503	0.397056
cg06893938	chr1	32570104			KPNA6	Distal Intergenic	-0.0561266	0.0106315	5.53266e-06	-0.0475289	0.0131248	0.00089543	-0.0527203	0.00826123	1.36482e-08	95	FALSE	NA	NA	FALSE	cg05941819	-1699	0.0136375	0.00165819	cg02920421	2430	-0.00618691	0.321354
cg20323962	chr2	11914289	LPIN1	Body	LPIN1	Intron	0.0852222	0.0165032	7.94663e-06	0.0933725	0.0248472	0.000607184	0.0877171	0.0137472	1.37024e-08	95	FALSE	NA	NA	FALSE	cg11672879	-10646	0.017887	0.000613397	cg20460514	3201	0.0383091	0.00307056
cg19877843	chr8	885641			NA	Intron	-0.113837	0.02539	6.56563e-05	-0.100562	0.0220016	5.8253e-05	-0.106255	0.0166274	1.37576e-08	95	FALSE	NA	NA	FALSE	cg27301674	-424	-0.026278	0.000404751	cg17741799	15	-0.00308492	0.372563
cg23098529	chr19	10216651	PPAN;PPAN-P2RY11	TSS1500;TSS1500	PPAN-P2RY11	Promoter (<=1kb)	-0.0976269	0.0192711	1.08024e-05	-0.0869898	0.0223384	0.000410083	-0.0930882	0.0145917	1.37695e-08	95	FALSE	NA	NA	FALSE	cg15831598	-1100	-0.0241308	4.37842e-05	cg12819826	25	-0.0571657	8.7441e-07
cg24859352	chr6	22147383	FLJ22536	Body	NBAT1	Promoter (<=1kb)	-0.0972958	0.0171192	1.54763e-06	-0.0829097	0.0283234	0.00589398	-0.0934464	0.014651	1.38495e-08	95	FALSE	NA	NA	TRUE	cg00895196	-201	-0.0542618	2.75031e-06	cg10558740	1355	-0.0464722	0.00186424
cg13193591	chr11	120377997			GRIK4	Distal Intergenic	-0.0408142	0.00922091	7.822e-05	-0.0564217	0.0119898	3.67853e-05	-0.0466146	0.00730931	1.38928e-08	95	FALSE	NA	NA	FALSE	cg21867092	-526	-0.00776636	0.154841	cg26228460	3322	-0.00534096	0.166776
cg07335189	chr11	1483973			BRSK2	Downstream (<1kb)	-0.0567352	0.0120536	3.30204e-05	-0.0469731	0.0108111	0.000108915	-0.0513252	0.00804814	1.39019e-08	95	FALSE	NA	NA	FALSE	cg02923888	-82	-0.029351	3.28368e-06	cg07737063	2368	0.00449289	0.106099
cg08678256	chr16	30196023	CORO1A	5'UTR	CORO1A	Promoter (1-2kb)	-0.0612433	0.0134717	5.4204e-05	-0.0486189	0.0107421	6.33062e-05	-0.0535258	0.00839888	1.4156e-08	95	FALSE	NA	NA	FALSE	cg08160619	-705	-0.00628377	0.134683	cg02358862	1188	-0.0213506	0.046132
cg24398450	chr12	109029099	SELPLG	TSS1500	SELPLG	Promoter (1-2kb)	-0.0454893	0.00944962	2.37049e-05	-0.0465374	0.0111468	0.000180358	-0.0459276	0.00720805	1.42318e-08	95	FALSE	NA	NA	FALSE	cg22328644	-714	-0.0362321	0.000195649	cg17635080	1016	-0.0187655	0.009987
cg19265103	chr12	51784644	GALNT6	5'UTR	SLC4A8	Promoter (<=1kb)	-0.0368827	0.00673727	2.9928e-06	-0.0309704	0.00940034	0.00221896	-0.0348764	0.00547607	1.44026e-08	95	FALSE	NA	NA	FALSE	cg21253043	-1251	-0.0207841	0.00470325	cg01777341	218	-0.0460703	1.61304e-05
cg03634854	chr19	18721531			TMEM59L	Promoter (2-3kb)	-0.0750983	0.0140076	4.27511e-06	-0.061949	0.017775	0.00131212	-0.0700607	0.0110019	1.44537e-08	95	FALSE	NA	NA	FALSE	cg14700230	-1908	-0.00753215	0.224038	cg22216738	180	-0.0092241	8.28402e-06
cg02930687	chr21	32253206	KRTAP11-1;KRTAP11-1	1stExon;3'UTR	KRTAP11-1	Promoter (<=1kb)	0.0460079	0.00831845	2.50523e-06	0.0426604	0.0135034	0.00319908	0.045087	0.00708245	1.45765e-08	95	FALSE	NA	NA	FALSE	cg02642585	-50922	0.0110932	0.124797	cg12111295	378	-0.0145682	0.00180427
cg17918937	chr15	64992780	OAZ2	Body	OAZ2	Promoter (2-3kb)	0.069019	0.012104	1.4587e-06	0.0464869	0.0152281	0.00424631	0.0602952	0.00947542	1.47427e-08	95	FALSE	NA	NA	FALSE	cg16222850	-3257	0.0103832	0.245642	cg14488391	2353	0.00305914	0.518129
cg06081750	chr12	1018307	WNK1	3'UTR	WNK1	3' UTR	-0.0479441	0.0102145	3.43966e-05	-0.0541786	0.0125937	0.000123742	-0.050418	0.00793313	1.52443e-08	95	FALSE	NA	NA	FALSE	cg02736016	-1163	-0.0380775	0.000283901	cg22937753	4170	0.000729694	0.914995
cg15363996	chr14	90452965	TDP1;TDP1	Body;Body	TDP1	Promoter (1-2kb)	0.104727	0.0204404	9.02135e-06	0.103158	0.0274746	0.000612754	0.104168	0.0163996	1.54728e-08	95	FALSE	NA	NA	FALSE	cg22836787	-13052	0.0126697	0.10021	cg10068133	1575	0.00560926	0.0228203
cg18519834	chr20	60303394	CDH4	Body	CDH4	Intron	-0.0425892	0.00747161	1.46806e-06	-0.0351164	0.0123279	0.00721681	-0.0405816	0.00638967	1.55183e-08	95	FALSE	NA	NA	FALSE	cg18849279	-63131	-0.0249474	5.98467e-05	cg09044174	4818	-0.00804629	0.186059
cg01407244	chr8	22961007	TNFRSF10C	Body	TNFRSF10C	Promoter (<=1kb)	-0.0462162	0.00810948	1.47316e-06	-0.0284161	0.00897915	0.00315268	-0.0382197	0.00601831	1.55549e-08	95	FALSE	NA	NA	FALSE	cg14015044	-388	0.000249279	0.879696	cg02938601	81	-0.0252784	0.000367008
cg07924644	chr5	147715012	SPINK9	TSS200	SPINK9	Promoter (<=1kb)	0.0276731	0.00554562	1.36942e-05	0.0437359	0.0105327	0.000192777	0.0311595	0.00490701	1.55931e-08	95	FALSE	NA	NA	FALSE	cg24888493	-575	-0.00228138	0.468029	cg16210973	45884	0.0145094	0.010364
cg06868098	chr1	58773623			DAB1	Intron	0.046523	0.00832358	2.08313e-06	0.0429778	0.0142352	0.00463859	0.0456197	0.0071854	1.56614e-08	95	FALSE	NA	NA	FALSE	cg00172696	-55079	0.00328589	0.529411	ch.1.58573617F	27406	-0.0026456	0.111639
cg19241744	chr10	73078790	SLC29A3	TSS1500	SLC29A3	Promoter (<=1kb)	-0.0339631	0.00721574	3.3031e-05	-0.0424741	0.0098407	0.000118651	-0.0369391	0.00581903	1.57253e-08	95	FALSE	NA	NA	FALSE	cg09378339	-180	-0.00940855	0.0776306	cg04402744	26	-0.00237165	0.286649
cg21244580	chr8	79934476			IL7	Distal Intergenic	0.0716743	0.0130682	2.89822e-06	0.0590299	0.0182012	0.0025516	0.0673733	0.0106154	1.58089e-08	95	FALSE	NA	NA	FALSE	cg01460430	-49312	0.0273213	0.000416931	cg25762854	114048	-0.00388446	0.546532
cg08297686	chr14	68943486	RAD51L1;RAD51L1;RAD51L1	Body;Body;Body	ZFP36L1	Intron	-0.0625762	0.0145775	0.000117411	-0.0846425	0.0177442	3.02625e-05	-0.071468	0.0112638	1.59293e-08	95	FALSE	NA	NA	FALSE	cg04782982	-6913	-0.00836657	0.0895077	cg21503275	955	-0.0496323	4.96863e-06
cg03901910	chr8	1588899	DLGAP2	Body	CLN8	Intron	-0.0645656	0.0126381	9.44695e-06	-0.0582969	0.0154578	0.00058419	-0.0620541	0.00978423	1.61086e-08	95	FALSE	NA	NA	FALSE	cg06070132	-77	-0.0105373	0.00242908	cg17726720	266	-0.0504081	1.77553e-06
cg00436874	chr19	8658985	ADAMTS10	Body	ADAMTS10	Promoter (1-2kb)	-0.0534346	0.010581	1.13542e-05	-0.0495763	0.0129001	0.000475298	-0.0518828	0.00818104	1.61371e-08	95	FALSE	NA	NA	FALSE	cg11590772	-1069	-0.00800344	0.190795	cg04590718	1773	-0.0470934	4.41229e-05
cg25543170	chr8	94535210			LINC00535	Intron	-0.0650999	0.0148598	8.98037e-05	-0.0843369	0.0181198	4.29792e-05	-0.0728352	0.0114901	1.63344e-08	95	FALSE	NA	NA	FALSE	cg00084720	-7355	0.00522958	0.357715	cg02942591	14955	-0.00507548	0.260243
cg19300923	chr1	14026137	PRDM2	TSS1500	PRDM2	Promoter (<=1kb)	-0.0623263	0.0116201	4.24243e-06	-0.0496313	0.0144182	0.0014784	-0.0573275	0.00904752	1.65196e-08	95	FALSE	NA	NA	FALSE	cg20464068	-83	-0.055666	3.35363e-06	cg02330214	79	-0.00846455	0.408642
cg02330500	chr14	95731916	CLMN	Body	CLMN	Intron	-0.0872221	0.019252	5.68504e-05	-0.0788657	0.0177618	8.19166e-05	-0.082708	0.0130546	1.65686e-08	95	FALSE	NA	NA	FALSE	cg00761700	-4243	0.0134255	0.0264091	cg01611017	48428	-0.00274554	0.672981
cg10517018	chr5	1794716			MRPL36	Distal Intergenic	-0.0603438	0.012525	2.34142e-05	-0.059876	0.014557	0.000216366	-0.0601448	0.00949436	1.6622e-08	95	FALSE	NA	NA	FALSE	cg26878190	-296	-0.0230712	0.00558027	cg21885134	278	-0.0462662	1.44383e-07
cg08918658	chr6	158447883	SYNJ2	Body	SYNJ2	Intron	-0.0824498	0.016474	1.30769e-05	-0.0590486	0.0146941	0.000285609	-0.0694172	0.0109658	1.69357e-08	95	FALSE	NA	NA	FALSE	cg19236431	-6	-0.0364371	7.97895e-08	cg03467087	251	-0.029482	0.00943898
cg18310639	chr1	223904225	CAPN2;CAPN2	Body;Body	CAPN2	Intron	-0.0375968	0.00879868	0.000124605	-0.0424927	0.00907281	3.93544e-05	-0.0399697	0.0063163	1.71017e-08	95	FALSE	NA	NA	FALSE	cg10100437	-363	-0.0259711	0.00109704	cg25344376	1908	-0.00823322	0.150244
cg01062443	chr19	1609369	TCF3;TCF3	3'UTR;3'UTR	UQCR11	3' UTR	-0.0719831	0.0119938	5.66224e-07	-0.0356569	0.0122241	0.00605354	-0.0541655	0.00856117	1.71839e-08	95	FALSE	NA	NA	FALSE	cg11792664	-3663	0.0026451	0.0970008	cg20118823	2839	0.0069125	0.062849
cg16795830	chr6	31554199	LST1;LST1;LST1;LST1;LST1;LST1;LST1;LST1	Body;TSS1500;TSS1500;TSS1500;5'UTR;TSS1500;5'UTR;Body	LST1	Promoter (<=1kb)	-0.0791637	0.0146224	3.62226e-06	-0.0645904	0.0194748	0.00208957	-0.0739098	0.0116932	1.76331e-08	95	FALSE	NA	NA	FALSE	cg23509869	-758	-0.00143133	0.77265	cg04836028	64	-0.0453175	1.09401e-08
cg22904737	chr17	36735245	SRCIN1	Body	SRCIN1	Intron	-0.0298551	0.00523179	1.43895e-06	-0.0209169	0.00723604	0.00647773	-0.0267866	0.0042397	1.78333e-08	95	FALSE	NA	NA	FALSE	cg10184983	-334	-0.00244883	0.059512	cg04007028	339	-0.0232662	1.9547e-05
cg16121641	chr7	37705587			GPR141	Distal Intergenic	-0.0727951	0.014112	8.08684e-06	-0.0742429	0.0203485	0.000828951	-0.0732653	0.0115962	1.78345e-08	95	FALSE	NA	NA	FALSE	cg17213713	-87959	0.0115678	0.137075	cg26065247	28465	-0.0167428	0.0148954
cg16626067	chr16	66613266	CMTM2	TSS200	CMTM2	Promoter (<=1kb)	-0.0815835	0.0149328	3.09897e-06	-0.0677898	0.0210745	0.00274121	-0.0769729	0.0121842	1.78776e-08	95	TRUE	6	149	FALSE	cg05546863	-46	-0.0419476	3.42944e-06	cg09854734	7	-0.0582491	4.12512e-05
cg12073594	chr20	61903495	ARFGAP1;ARFGAP1	TSS1500;TSS1500	ARFGAP1	Promoter (<=1kb)	-0.0337947	0.00581222	1.02315e-06	-0.0195351	0.00662177	0.0055544	-0.0275894	0.00436819	1.79891e-08	95	FALSE	NA	NA	FALSE	cg14648774	-2949	0.0153549	0.06951	cg14199193	348	-0.000382257	0.876416
cg23372852	chr11	87156731			TMEM135	Distal Intergenic	-0.06663	0.014248	3.62805e-05	-0.0650508	0.0153361	0.000148049	-0.0658984	0.0104384	1.82077e-08	95	FALSE	NA	NA	FALSE	cg04003772	-13980	0.00725075	0.119044	cg21030300	5475	-0.00359794	0.195988
cg02577580	chr16	87552124			ZCCHC14	Distal Intergenic	-0.0458537	0.0103712	7.9421e-05	-0.0676503	0.0144902	4.11586e-05	-0.0532373	0.00843358	1.82507e-08	95	FALSE	NA	NA	FALSE	cg03328360	-319	-0.0179488	0.000952027	cg02705910	22569	0.0295036	0.00226084
cg10941255	chr6	100677004			SIM1	Distal Intergenic	0.0807996	0.0166959	2.18929e-05	0.0768783	0.0189898	0.000261705	0.07909	0.0125388	1.86321e-08	95	FALSE	NA	NA	FALSE	cg09950916	-115	0.0661692	1.21325e-06	cg21276809	64	0.0937724	2.73494e-07
cg15259233	chr6	170712708	FAM120B	Body	FAM120B	Intron	0.0471316	0.00850297	2.41115e-06	0.0456721	0.0151912	0.00479493	0.0467834	0.00741974	1.8817e-08	95	FALSE	NA	NA	FALSE	cg19525085	-6690	-0.000239688	0.932722	cg17402279	1330	0.0103818	0.098994
cg26070751	chr5	1959916			IRX4	Distal Intergenic	0.0310018	0.00559761	2.44607e-06	0.0305055	0.0101253	0.00471618	0.0308856	0.00489884	1.88627e-08	95	FALSE	NA	NA	FALSE	cg02005490	-66	-0.00411229	0.559575	cg05184729	2395	-0.00246105	0.804995
cg16409012	chr2	13024987			LOC100506474	Distal Intergenic	-0.0565823	0.0106635	5.08422e-06	-0.0426776	0.0121725	0.00123782	-0.0505447	0.008021	1.91127e-08	95	FALSE	NA	NA	FALSE	cg25204319	-40172	-0.00824588	0.464754	cg20163689	63427	0.0198808	0.0257655
cg00140447	chr7	128580709	IRF5;IRF5;IRF5;IRF5;IRF5;IRF5;IRF5	5'UTR;5'UTR;5'UTR;5'UTR;5'UTR;TSS200;5'UTR	IRF5	Promoter (<=1kb)	-0.0649747	0.0122351	5.01492e-06	-0.047933	0.0136472	0.00121645	-0.0573808	0.00910998	1.93444e-08	95	FALSE	NA	NA	FALSE	cg24126180	-127	-0.0443293	0.000411375	cg04086097	83	-0.0477736	0.000728467
cg04803930	chr12	133159472	FBRSL1	Body	LRCOL1	Intron	0.108657	0.01834	7.22389e-07	0.0571881	0.0200885	0.00724852	0.0852595	0.0135444	1.96585e-08	95	FALSE	NA	NA	FALSE	cg22325186	-681	0.0980584	6.6177e-08	cg25130710	280	0.0890389	1.50444e-07
cg09789768	chr1	119524323	TBX15	5'UTR	TBX15	Intron	-0.100543	0.0203598	1.60958e-05	-0.104653	0.0268	0.000397478	-0.102047	0.0162121	1.96877e-08	95	FALSE	NA	NA	FALSE	cg18944010	-1468	-0.0039575	0.698449	cg16990168	1737	-0.023814	0.142461
cg07046546	chr7	128550967	KCP;KCP	TSS200;TSS200	KCP	Promoter (<=1kb)	0.0409794	0.00763388	4.18384e-06	0.036318	0.0110072	0.0021897	0.0394655	0.00627291	1.99434e-08	95	TRUE	6	205	FALSE	cg16155175	-21	0.0390385	5.96361e-06	cg11461236	98	0.0280309	8.75678e-06
cg10926330	chr17	76268981			LINC01993	Intron	-0.0294231	0.00626447	3.40664e-05	-0.0387803	0.00908028	0.000135779	-0.0324406	0.0051564	1.99513e-08	95	FALSE	NA	NA	FALSE	cg17679743	-845	-0.032789	0.000810285	cg23629140	40888	-0.00152934	0.780546
cg13464240	chr9	92099056			SEMA4D	Intron	-0.105865	0.0182172	1.03347e-06	-0.0626441	0.0220485	0.0073533	-0.0883299	0.0140437	2.0093e-08	95	FALSE	NA	NA	FALSE	cg14155388	-11470	0.00160681	0.754928	cg13415831	38735	-0.0346392	0.00314589
cg19868593	chr6	31744816	C6orf27	5'UTR	VWA7	Promoter (<=1kb)	-0.0384476	0.00822862	3.67348e-05	-0.039523	0.00940124	0.000165514	-0.0389141	0.00619184	2.05097e-08	95	FALSE	NA	NA	FALSE	cg24065328	-81	-0.0217914	0.0021071	cg05447916	15	-0.0276467	3.37083e-05
cg02934718	chr17	59521299			TBX4	Distal Intergenic	0.105507	0.0217187	2.06755e-05	0.114375	0.0286325	0.000306295	0.108746	0.0173038	2.05314e-08	95	FALSE	NA	NA	FALSE	cg03964554	-215	0.101659	8.58324e-08	cg24687652	35	0.0840197	5.85451e-08
cg11706226	chr15	81391334			CFAP161	Promoter (<=1kb)	-0.118133	0.0226315	6.66837e-06	-0.0978578	0.0276107	0.00111253	-0.109985	0.0175031	2.0594e-08	95	FALSE	NA	NA	FALSE	cg21313729	-6560	-0.00144421	0.683189	cg07050504	348	-0.0690962	2.48223e-07
cg09911316	chr6	3610600			PXDC1	Distal Intergenic	0.059126	0.0107032	2.55854e-06	0.0473049	0.0154734	0.00419635	0.0553004	0.00880251	2.07163e-08	95	FALSE	NA	NA	FALSE	cg13413719	-17713	-0.00716799	0.493163	cg07693813	7662	0.00904034	0.0832783
cg19353326	chr13	112815083			SOX1	Distal Intergenic	-0.0288161	0.00665002	0.000103818	-0.0439887	0.00929501	3.39255e-05	-0.033953	0.00540839	2.11121e-08	95	FALSE	NA	NA	FALSE	cg26264602	-427	-0.0132333	0.101891	cg03991547	36	-0.0451871	1.41577e-07
cg16218705	chr4	140941031	MAML3	Body	MAML3	Intron	0.119036	0.0231547	8.54231e-06	0.117106	0.0325026	0.000942977	0.118387	0.0188586	2.11336e-08	95	FALSE	NA	NA	FALSE	cg03597159	-30470	-0.0577725	0.000112007	cg03987648	17740	-0.0164913	0.0147627
cg06958537	chr21	40176950	ETS2	TSS1500	ETS2	Promoter (<=1kb)	-0.0429546	0.0080252	4.39489e-06	-0.0349236	0.0105316	0.00209264	-0.0400044	0.00638317	2.2078e-08	95	FALSE	NA	NA	FALSE	cg01359822	-353	-0.0259665	0.00541074	cg22703724	53	-0.0298214	5.47439e-05
cg11493223	chr17	76128522	TMC8;TMC6	Body;TSS200	TMC6	Promoter (<=1kb)	-0.0557334	0.0105325	5.3234e-06	-0.0487548	0.014434	0.00176683	-0.0533086	0.00850821	2.22274e-08	95	FALSE	NA	NA	FALSE	cg04947157	-41	-0.0319399	0.000375394	cg18901278	9	-0.0175511	0.000305345
cg09864325	chr16	1193803			CACNA1H	Distal Intergenic	-0.0708137	0.0126128	1.92428e-06	-0.0481724	0.0161045	0.0049902	-0.0622059	0.00992988	2.23237e-08	95	FALSE	NA	NA	FALSE	cg06293395	-667	0.0251988	0.000494392	cg05347216	81	-0.0141516	0.00678697
cg13959014	chr9	89482812			GAS1	Distal Intergenic	0.0615564	0.0128957	2.68762e-05	0.0549617	0.0134974	0.000244202	0.0584093	0.00932411	2.23409e-08	95	FALSE	NA	NA	FALSE	cg13803727	-37565	-0.000389529	0.931488	cg14622017	25845	-0.00405707	0.328825
cg07237926	chr11	117857630	IL10RA;IL10RA	Body;Body	IL10RA	Promoter (<=1kb)	-0.0405326	0.00836025	2.1304e-05	-0.0406582	0.0102907	0.000347804	-0.0405825	0.00648881	2.33071e-08	95	FALSE	NA	NA	FALSE	cg07540983	-333	-0.00137762	0.444528	cg05468843	360	-0.0205219	0.0180217
cg19246076	chr11	128329809	ETS1;ETS1;ETS1	3'UTR;3'UTR;3'UTR	ETS1	3' UTR	0.0571844	0.0107291	4.71885e-06	0.04158	0.0122019	0.00162701	0.0503803	0.00805727	2.34495e-08	95	FALSE	NA	NA	FALSE	cg14057644	-2144	-0.0109394	0.192812	cg07101781	7419	0.00294213	0.630339
cg27282987	chr3	127349158	PODXL2	Body	PODXL2	Promoter (1-2kb)	-0.0235891	0.00470297	1.26368e-05	-0.0264561	0.0070718	0.000637069	-0.0244683	0.00391606	2.39039e-08	95	FALSE	NA	NA	FALSE	cg02782895	-330	0.0051132	0.506578	cg18482576	1031	0.00898532	0.115999
cg00667315	chr12	295951			SLC6A12	Distal Intergenic	-0.0431809	0.00841602	8.81743e-06	-0.0418782	0.0117431	0.00104593	-0.0427388	0.00684065	2.39462e-08	95	FALSE	NA	NA	FALSE	cg02319782	-4283	0.0139671	0.0820874	cg19778375	1880	0.0144962	0.646011
cg09889997	chr1	7692321	CAMTA1	Body	CAMTA1	Intron	-0.0690476	0.0123258	2.00211e-06	-0.0546733	0.0193552	0.00766828	-0.0649002	0.0103967	2.449e-08	95	FALSE	NA	NA	FALSE	cg10176514	-3518	0.0113068	0.0287263	cg03762572	4	-0.0562834	2.02391e-06
cg21526778	chr1	243584861	SDCCAG8	Body	MIR4677	Intron	-0.126052	0.0256244	1.70806e-05	-0.0975839	0.0248905	0.000379929	-0.111405	0.017854	2.47648e-08	95	FALSE	NA	NA	FALSE	cg23270529	-193	-0.12969	2.57486e-06	cg06649471	12339	0.00416836	0.325148
cg14599440	chr18	11909634	MPPE1	TSS1500	MPPE1	Promoter (<=1kb)	-0.0754536	0.0159221	2.99077e-05	-0.0628133	0.0153398	0.0002284	-0.068898	0.011047	2.50709e-08	95	FALSE	NA	NA	FALSE	cg13379408	-582	0.0038014	0.357012	cg25594119	37937	-0.00133685	0.671862
cg13215862	chr15	28353178			OCA2	Distal Intergenic	-0.0840553	0.0148246	1.61465e-06	-0.047588	0.0153899	0.00382535	-0.0665037	0.0106768	2.59263e-08	95	FALSE	NA	NA	FALSE	cg07069342	-77	-0.0585234	1.80468e-07	cg13553111	2213	0.00150384	0.773211
cg18722086	chr3	113380072	KIAA2018	Body	USF3	Exon	0.0439627	0.00818403	4.1357e-06	0.0474617	0.0150439	0.00323653	0.0447618	0.00718908	2.61926e-08	95	FALSE	NA	NA	FALSE	cg13211324	-6336	0.0150043	0.00119548	cg05703502	16109	-0.00414208	0.370379
cg18522931	chr10	63776828	ARID5B	Body	ARID5B	Intron	-0.0678683	0.0142845	2.87933e-05	-0.0747544	0.0185861	0.000282678	-0.0704254	0.0113259	2.7117e-08	95	FALSE	NA	NA	FALSE	cg04657468	-6413	0.0247534	0.0952181	cg02863179	2225	-0.0217924	0.0376378
cg24380653	chr13	31308509	ALOX5AP	TSS1500	ALOX5AP	Promoter (1-2kb)	0.0261175	0.00484214	3.85861e-06	0.0258477	0.00836077	0.00383153	0.0260498	0.00419015	2.72481e-08	95	FALSE	NA	NA	FALSE	cg02848074	-2331	0.00834548	0.382474	cg21054703	523	0.0703804	3.71134e-05
cg04546165	chr1	228112858	WNT9A	Body	MIR5008	Intron	0.0469227	0.00954644	1.7297e-05	0.0429494	0.0112551	0.000513888	0.0452602	0.00728031	2.72606e-08	95	FALSE	NA	NA	FALSE	cg17786864	-52	0.0199573	0.00215522	cg23098305	93	-0.00225722	0.468852
cg01131388	chr3	157548511			SHOX2	Distal Intergenic	0.0399471	0.00796911	1.27583e-05	0.0380083	0.0103316	0.00076073	0.0392239	0.0063101	2.73458e-08	95	FALSE	NA	NA	FALSE	cg07184807	-11111	0.0161276	0.100736	cg23542948	83529	0.0333205	0.0230467
cg23976981	chr13	22560659			LINC00424	Distal Intergenic	-0.0743435	0.0137535	3.71973e-06	-0.0621371	0.0200065	0.00368876	-0.0704262	0.0113337	2.7596e-08	95	FALSE	NA	NA	FALSE	cg13625388	-14375	0.0154366	0.117989	cg18081456	54390	-0.00336061	0.623628
cg01126560	chr9	139886304	C9orf142	TSS1500	PAXX	Promoter (<=1kb)	-0.0560311	0.0114368	1.81817e-05	-0.046462	0.0120235	0.000447145	-0.0514857	0.00828671	2.76911e-08	95	FALSE	NA	NA	FALSE	cg14118583	-1175	-0.00602403	0.539472	cg14159790	202	-0.00302034	0.0397437
cg11643285	chr3	16411667	RFTN1	Body	OXNAD1	Exon	0.0399214	0.00756903	5.61975e-06	0.0367676	0.0111768	0.00224919	0.0389298	0.00626716	2.78465e-08	95	FALSE	NA	NA	FALSE	cg08523978	-17175	0.0154078	0.00104363	cg17238319	16724	-0.020959	0.000829102
cg22591875	chr13	31499033	C13orf33	3'UTR	TEX26-AS1	3' UTR	0.0308163	0.0067154	4.75201e-05	0.0319996	0.00764338	0.000174275	0.0313318	0.00504486	2.7973e-08	95	FALSE	NA	NA	FALSE	cg11904430	-15548	-0.00442592	0.636202	cg05888037	7237	-0.0138042	0.150956
cg20701183	chr1	87799914	LMO4	Body	LMO4	Promoter (2-3kb)	-0.102171	0.0199838	9.33227e-06	-0.0732142	0.0199444	0.000778046	-0.0876639	0.0141167	2.80547e-08	95	FALSE	NA	NA	FALSE	cg19161251	-1346	-0.0502364	1.14409e-05	cg09871637	597	0.0136773	0.00537262
cg00604454	chr16	73096966			ZFHX3	Distal Intergenic	-0.10398	0.0190648	3.1916e-06	-0.0790354	0.0257634	0.00408091	-0.0951537	0.0153251	2.81632e-08	95	TRUE	5	522	FALSE	cg04990190	-72	-0.0708174	3.10641e-06	cg08144675	91	-0.107799	4.11661e-07
cg02494945	chr17	59535723	TBX4	Body	TBX4	Promoter (1-2kb)	-0.0684833	0.0137826	1.46342e-05	-0.0544797	0.014391	0.000560667	-0.0617837	0.00995392	2.84034e-08	95	FALSE	NA	NA	FALSE	cg07265743	-470	-0.0783379	5.5185e-07	cg27243700	913	-0.0145122	0.239306
cg27198997	chr3	45927589	CCR9;CCR9	TSS1500;TSS1500	CCR9	Promoter (<=1kb)	-0.0866464	0.0169737	9.56698e-06	-0.068836	0.019142	0.000961549	-0.0788067	0.0126999	2.86046e-08	95	FALSE	NA	NA	FALSE	cg03830490	-920	0.00236945	0.703133	cg09033997	12	-0.00968527	0.187094
cg26437009	chr16	73266442			HCCAT5	Distal Intergenic	0.06198	0.0116228	4.67787e-06	0.0533852	0.016701	0.00289418	0.0591756	0.00953994	2.88877e-08	95	FALSE	NA	NA	FALSE	cg05422457	-160	0.0052352	0.310907	cg06446408	237	0.0915466	7.71152e-08
cg17295878	chr17	77924665	TBC1D16	Body	TBC1D16	Promoter (<=1kb)	0.0695427	0.0142296	1.88747e-05	0.0412406	0.00993885	0.00019447	0.0505205	0.00814811	2.92099e-08	95	FALSE	NA	NA	FALSE	cg07618085	-83	0.0359337	0.000797844	cg23651872	68	0.0596455	2.09471e-07
cg19405162	chr2	239869824			LINC01940	Distal Intergenic	-0.118607	0.0224747	5.56603e-06	-0.0791749	0.0227552	0.00133335	-0.0991355	0.0159903	2.92757e-08	95	FALSE	NA	NA	FALSE	cg07215236	-4598	0.00985298	0.219465	cg02962903	17834	0.00111705	0.750514
cg18731327	chr3	147114352	ZIC4;ZIC4;ZIC4	Body;Body;Body	ZIC4	Promoter (<=1kb)	0.0465432	0.00835643	2.2157e-06	0.0350373	0.0123844	0.00758252	0.0429435	0.006927	2.93119e-08	95	TRUE	6	2230	FALSE	cg12892506	-434	0.0164882	6.24331e-05	cg00028935	54	0.0246328	1.30268e-05
cg03691722	chr18	7011268	LAMA1	Body	LAMA1	Intron	-0.0736728	0.0138412	4.82633e-06	-0.0528103	0.0158629	0.00201903	-0.0646549	0.0104292	2.93179e-08	95	FALSE	NA	NA	FALSE	cg22220710	-51	-0.0433684	9.88785e-07	cg05836043	120	-0.0690973	2.12968e-07
cg22796923	chr1	3086509	PRDM16;PRDM16	Body;Body	MIR4251	Intron	-0.042012	0.00806634	6.91442e-06	-0.0447375	0.0132954	0.00183058	-0.0427453	0.00689636	2.94598e-08	95	FALSE	NA	NA	FALSE	cg01961086	-22	-0.0583168	1.12934e-05	cg02299950	1128	-0.001674	0.645977
cg10857221	chr17	75282140	2009-09-01	Body	40057	Promoter (1-2kb)	-0.0377709	0.00712398	5.15202e-06	-0.0341676	0.0106233	0.0027441	-0.0366532	0.00591675	2.98845e-08	95	FALSE	NA	NA	FALSE	cg11468193	-100	-0.040494	1.53819e-06	cg21678736	636	-0.00192002	0.696603
cg07015803	chr14	99655593	BCL11B;BCL11B	Body;Body	BCL11B	Intron	-0.0673736	0.0137676	1.84983e-05	-0.0553689	0.0144087	0.000475787	-0.0616443	0.00995408	3.0129e-08	95	FALSE	NA	NA	FALSE	cg09911747	-10465	-0.0280254	0.00677609	cg16452866	83	-0.0161162	7.30123e-05
cg02719954	chr8	23830907			STC1	Distal Intergenic	-0.0517986	0.00954326	3.46698e-06	-0.0475388	0.0159303	0.00508309	-0.0506736	0.00818665	3.05195e-08	95	FALSE	NA	NA	FALSE	cg02848091	-11826	0.00834614	0.0960099	cg07866212	6045	0.000105919	0.985388
cg25059899	chr18	60904328	BCL2	Body	BCL2	Intron	-0.0711353	0.0168134	0.000141512	-0.0874244	0.0191609	5.66936e-05	-0.0782214	0.0126378	3.05558e-08	95	FALSE	NA	NA	FALSE	cg12459502	-91	-0.035088	0.00158366	cg23756272	90	-0.0543099	6.60326e-06
cg16160493	chr14	89837519	FOXN3;FOXN3	Body;Body	FOXN3	Intron	0.0402988	0.00886611	5.43397e-05	0.0429869	0.0102306	0.000166614	0.0414518	0.00670017	3.09178e-08	95	FALSE	NA	NA	FALSE	cg09241703	-5821	-0.0315092	0.00716107	cg01085736	13985	0.0100587	0.0241903
cg01395047	chr3	52260349	TLR9	TSS200	TLR9	Promoter (<=1kb)	-0.0283775	0.00509235	2.19607e-06	-0.0203731	0.00718303	0.00744601	-0.0257001	0.00415429	3.09527e-08	95	FALSE	NA	NA	FALSE	cg21578541	-259	-0.0417056	7.89385e-08	cg11855705	24	-0.0176871	3.40945e-06
cg10522125	chr16	30483996	ITGAL;ITGAL;ITGAL;ITGAL	5'UTR;1stExon;1stExon;5'UTR	ITGAL	Promoter (<=1kb)	-0.0423425	0.00852292	1.46678e-05	-0.0517195	0.013875	0.000662161	-0.0449114	0.00726223	3.12344e-08	95	FALSE	NA	NA	FALSE	cg04404982	-709	0.00213462	0.671559	cg14176836	222	-0.0283909	0.00270214
cg15819128	chr2	238604020	LRRFIP1;LRRFIP1;LRRFIP1;LRRFIP1;LRRFIP1	Body;Body;Body;Body;Body	LRRFIP1	Intron	-0.115952	0.0239593	2.18895e-05	-0.103969	0.0269616	0.000457711	-0.110664	0.0179096	3.19177e-08	95	FALSE	NA	NA	FALSE	cg20732367	-2553	-0.00465898	0.0175946	cg15674813	4529	-0.0221506	0.00314947
cg20805367	chr17	6918952	C17orf49;C17orf49;C17orf49	Body;Body;Body	RNASEK-C17orf49	Promoter (1-2kb)	-0.0429351	0.00915465	3.47959e-05	-0.0469529	0.0116524	0.000276619	-0.0444685	0.00719871	3.21542e-08	95	FALSE	NA	NA	FALSE	cg20878275	-112	-0.00455561	0.0479599	cg17415576	1746	0.0242221	7.69433e-05
cg25471715	chr8	144129543	C8orf31	Body	C8orf31	Intron	-0.0370051	0.00745973	1.50116e-05	-0.0502444	0.0133001	0.000573587	-0.0401733	0.00650623	3.25179e-08	95	FALSE	NA	NA	FALSE	cg03029255	-8862	0.0249489	0.02711	cg26140020	104	-0.00341382	0.524108
cg06488615	chr7	51103766	COBL	Body	COBL	Promoter (<=1kb)	-0.0626646	0.0116338	3.94927e-06	-0.0512363	0.0166904	0.00405868	-0.0589277	0.00954406	3.25606e-08	95	FALSE	NA	NA	FALSE	cg12592691	-1743	0.0260003	0.00309831	cg25554183	10	-0.0442192	9.49278e-05
cg05852824	chr15	26543817			LINC00929	Distal Intergenic	-0.0504963	0.0102311	1.62323e-05	-0.0420748	0.0112229	0.000622787	-0.0466741	0.00756085	3.27175e-08	95	FALSE	NA	NA	FALSE	cg20275508	-38311	0.00214963	0.601325	cg24997585	247393	0.00856506	0.0331453
cg14113958	chr9	117657237			TNFSF8	Intron	-0.0757639	0.0159288	2.83297e-05	-0.0791525	0.0200494	0.000362914	-0.0770751	0.0124718	3.31154e-08	95	FALSE	NA	NA	FALSE	cg02404720	-87726	-0.00250584	0.517649	cg14187242	16232	-0.00540086	0.305264
cg08301779	chr17	79442206			MIR3186	Distal Intergenic	0.0289021	0.00564683	9.17024e-06	0.0230992	0.00658134	0.00122497	0.0264415	0.00428557	3.31605e-08	95	FALSE	NA	NA	FALSE	cg15700989	-108	-0.00191009	0.682092	cg04847386	3091	0.000116953	0.971512
cg01026898	chr11	44995262	LOC221122	TSS200	LOC221122	Promoter (<=1kb)	-0.0339503	0.00655845	7.63846e-06	-0.0325211	0.00969387	0.00188197	-0.0335015	0.00543204	3.35101e-08	95	FALSE	NA	NA	FALSE	cg02828306	-575	-0.0123833	0.227531	cg19798170	100	0.00152215	0.585122
cg10321973	chr14	105659807			NUDT14	Distal Intergenic	-0.0413628	0.00964789	0.000119355	-0.0375324	0.00845722	8.2476e-05	-0.0391968	0.0063597	3.40868e-08	95	FALSE	NA	NA	FALSE	cg18268041	-582	-0.031866	0.00067624	cg18681014	1069	-0.0179379	0.0703774
cg20348858	chr10	119305335	EMX2;EMX2;EMX2OS	Body;Body;TSS1500	EMX2OS	Promoter (<=1kb)	-0.0603238	0.012416	2.06327e-05	-0.0502034	0.0130977	0.000489338	-0.0555338	0.0090108	3.41255e-08	95	FALSE	NA	NA	FALSE	cg16656895	-18	-0.0519333	1.65497e-07	cg17249170	463	-0.026496	0.00693802
cg08517455	chr2	99439997	C2orf55	Body	MGAT4A	Exon	0.0304962	0.00708182	0.000112669	0.0527711	0.0111864	3.55105e-05	0.0368694	0.00598356	3.43034e-08	95	FALSE	NA	NA	FALSE	cg11636504	-114	0.0181837	0.0109533	cg12832145	2540	0.0037571	0.357344
cg10857250	chr12	122986080	ZCCHC8	TSS1500	ZCCHC8	Promoter (<=1kb)	-0.0636144	0.0115339	2.62981e-06	-0.0459053	0.0158822	0.00648266	-0.0574997	0.00933256	3.43886e-08	95	FALSE	NA	NA	FALSE	cg09442744	-452	-2.86192e-05	0.990948	cg01581360	384	-0.0289654	0.000628591
cg02273797	chr1	33191153			KIAA1522	Distal Intergenic	-0.0536122	0.00969974	2.53421e-06	-0.0393669	0.013814	0.00719355	-0.0489081	0.00793824	3.44061e-08	95	FALSE	NA	NA	FALSE	cg09767675	-8026	-0.000547063	0.88079	cg04014002	15315	-0.00548132	0.159997
cg12941931	chr19	4559799	SEMA6B	TSS1500	SEMA6B	Promoter (<=1kb)	-0.056757	0.0104931	3.6784e-06	-0.0441058	0.0145636	0.00452586	-0.0524337	0.00851349	3.47184e-08	95	FALSE	NA	NA	FALSE	cg23957285	-1059	-0.0186921	0.0722742	cg15397788	943	-0.0012522	0.931038
cg09888297	chr1	226189878			SDE2	Promoter (2-3kb)	-0.0523648	0.00967982	3.67028e-06	-0.0319037	0.00966353	0.00217788	-0.042117	0.0068389	3.47848e-08	95	FALSE	NA	NA	FALSE	cg03081691	-1872	-0.0222692	0.0576608	ch.1.4414893F	55887	0.0045873	0.248664
cg01333287	chr3	74680943			CNTN3	Distal Intergenic	0.0553796	0.0107099	7.77636e-06	0.0482328	0.01432	0.00181391	0.052816	0.00857658	3.48253e-08	95	FALSE	NA	NA	FALSE	cg06816668	-16733	-0.000929126	0.919756	cg19888888	80571	0.00365788	0.527966
cg07727358	chr4	1008738	FGFRL1;FGFRL1;FGFRL1	Body;Body;Body	FGFRL1	Promoter (2-3kb)	0.100795	0.0171759	8.6275e-07	0.04774	0.0164202	0.00620444	0.0730748	0.011869	3.50292e-08	95	FALSE	NA	NA	FALSE	cg16185996	-124	0.0327313	0.000275445	cg02826685	1070	-0.000627915	0.769131
cg12962542	chr3	169042374	MECOM	Body	MECOM	Intron	-0.0919137	0.0170779	4.00422e-06	-0.0618049	0.0193451	0.0029072	-0.0787263	0.0128028	3.61602e-08	95	FALSE	NA	NA	FALSE	cg01787382	-788	-0.0054375	0.561787	cg10261621	14255	0.00053647	0.915151
cg08861091	chr19	51891339	LIM2;LIM2	TSS200;TSS200	LIM2	Promoter (<=1kb)	0.0320887	0.00600752	4.55044e-06	0.0324114	0.0106449	0.00433595	0.0321666	0.00523186	3.62999e-08	95	FALSE	NA	NA	FALSE	cg24150157	-129	0.00485	0.2678	cg12491710	187	0.00653335	0.0716613
cg14489570	chr8	144099280	LY6E;LY6E;LOC100133669	TSS1500;TSS1500;Body	LY6E-DT	Promoter (<=1kb)	-0.0330587	0.00737343	6.56684e-05	-0.0338494	0.00804903	0.000164841	-0.0334195	0.00543698	3.65319e-08	95	FALSE	NA	NA	FALSE	cg12110437	-392	-0.0216955	0.0994869	cg17052170	202	-0.00226386	0.812607
cg12416080	chr3	26750855	LRRC3B	5'UTR	LRRC3B	Intron	-0.0339127	0.00755547	6.4669e-05	-0.0360228	0.00857084	0.000166043	-0.0348354	0.00566768	3.65886e-08	95	FALSE	NA	NA	FALSE	cg13046257	-50697	-0.000288333	0.926121	cg17623116	211	-0.00510271	0.087085
cg07286682	chr15	69447132	MIR548H4	Body	GLCE	Intron	-0.0607738	0.0123427	1.68373e-05	-0.0465679	0.0123766	0.000599035	-0.0536903	0.00873957	3.70444e-08	95	FALSE	NA	NA	FALSE	cg26553741	-9371	-0.00587859	0.480093	cg27417749	2386	-0.0106948	0.088398
cg15225418	chr6	31599760	BAT2	Body	SNORA38	Exon	0.0540167	0.0105385	8.96129e-06	0.0542622	0.0160358	0.0017376	0.0540907	0.00880693	3.72783e-08	95	FALSE	NA	NA	FALSE	cg02572517	-6	0.0376266	1.68975e-06	cg04419856	195	0.00958714	0.0831812
cg25921543	chr3	59980762	FHIT;FHIT	Body;Body	C3orf67	Intron	-0.0775523	0.0144966	4.43348e-06	-0.059152	0.019045	0.00368824	-0.0708023	0.0115351	3.7884e-08	95	FALSE	NA	NA	FALSE	cg20517149	-20399	-0.00440974	0.310956	cg27254860	3025	-0.00489285	0.260114
cg20191740	chr6	31691354	C6orf25;C6orf25;C6orf25;C6orf25;C6orf25;C6orf25	Body;Body;Body;Body;Body;Body	MPIG6B	Promoter (<=1kb)	-0.0454669	0.00932202	1.94595e-05	-0.0372248	0.00987232	0.000585399	-0.041582	0.00677786	3.83617e-08	95	FALSE	NA	NA	FALSE	cg16063587	-127	-0.029244	0.000134305	cg00578039	49	-0.0185508	0.000287848
cg02369188	chr7	157608573	PTPRN2;PTPRN2;PTPRN2	Body;Body;Body	LOC100506585	Intron	-0.115841	0.0221173	6.30721e-06	-0.092092	0.0282304	0.00242371	-0.106808	0.0174103	3.83946e-08	95	FALSE	NA	NA	FALSE	cg14012538	-750	0.00240581	0.451677	cg05986374	24	-0.064108	7.24715e-05
cg08080660	chr8	56773721			LYN	Distal Intergenic	-0.0541562	0.0102358	5.33485e-06	-0.0400195	0.0124134	0.00268834	-0.0484346	0.00789729	3.86663e-08	95	FALSE	NA	NA	FALSE	cg05904213	-16542	-0.00128257	0.763025	cg17217741	14625	0.00208906	0.742039
cg00729654	chr20	31123895			NOL4L	Promoter (<=1kb)	-0.0547314	0.0107899	1.05842e-05	-0.0562747	0.0163222	0.00145608	-0.0552007	0.00900096	3.87158e-08	95	FALSE	NA	NA	FALSE	cg13635516	-499	-0.0484812	8.53143e-09	cg16326403	95	-0.0117573	0.00368065
cg16454902	chr16	27414272	IL21R;IL21R	TSS200;5'UTR	IL21R	Promoter (<=1kb)	-0.0412521	0.0092314	6.8714e-05	-0.0531406	0.012456	0.000137638	-0.0454669	0.00741662	3.90975e-08	95	FALSE	NA	NA	FALSE	cg19423311	-368	-0.0233488	7.51285e-05	cg02513379	9	-0.0328414	1.1719e-05
cg26882224	chr15	89386800	ACAN;ACAN	Body;Body	ACAN	Exon	-0.0657551	0.0138964	3.05736e-05	-0.0644051	0.0165405	0.000410551	-0.0651965	0.0106398	3.95561e-08	95	FALSE	NA	NA	FALSE	cg17057098	-59	-0.000872242	0.334826	cg04886934	9	-0.047165	2.59075e-07
cg24020215	chr14	79748641	NRXN3;NRXN3;NRXN3	Body;Body;Body	NRXN3	Promoter (2-3kb)	-0.0369912	0.00835394	7.78072e-05	-0.0456638	0.0106615	0.000130931	-0.0402903	0.00657572	3.96347e-08	95	FALSE	NA	NA	FALSE	cg05175318	-867	0.00237511	0.704704	cg20076659	11406	0.00799064	0.320984
cg19925780	chr1	101509557			DPH5	Intron	0.0650095	0.0127122	9.29607e-06	0.0399002	0.0107992	0.000727084	0.0504253	0.00823033	3.96958e-08	95	FALSE	NA	NA	FALSE	cg05376756	-15729	0.00977604	0.329583	cg09318721	25258	-0.0116213	0.236233
cg01270241	chr14	97673030			VRK1	Distal Intergenic	-0.0583159	0.0126514	4.46093e-05	-0.0689112	0.0169442	0.000247864	-0.0621084	0.0101374	3.97145e-08	95	FALSE	NA	NA	FALSE	cg23491424	-25723	-0.00730573	0.00594165	cg00822157	441	-0.0556638	5.75647e-06
cg18575730	chr13	96744289	HS6ST3	Body	HS6ST3	Promoter (1-2kb)	-0.0275054	0.00601596	5.00423e-05	-0.0273907	0.00672897	0.000245246	-0.0274545	0.0044849	4.05693e-08	95	FALSE	NA	NA	FALSE	cg16409650	-128	0.00609044	0.0988046	cg08626060	2361	0.0102442	0.2326
cg20025824	chr7	5389516	TNRC18	Body	TNRC18	Intron	0.0317227	0.00710397	6.93875e-05	0.034071	0.00813523	0.000173507	0.0327386	0.00535096	4.11248e-08	95	FALSE	NA	NA	FALSE	cg06947694	-245	0.0550193	1.73187e-06	cg18250135	382	0.0115477	0.000138306
cg17369406	chr21	34918578	SON;SON	Body;Body	SON	5' UTR	-0.0599594	0.0112945	5.04315e-06	-0.0431243	0.0135372	0.00298032	-0.05305	0.00867241	4.13249e-08	95	FALSE	NA	NA	FALSE	cg08269461	-2119	-0.00232221	0.20774	cg16081992	13869	-0.00484258	0.532239
cg13035219	chr7	1403804			MICALL2	Distal Intergenic	-0.0758377	0.0160247	3.05035e-05	-0.0621542	0.0158684	0.000383994	-0.0689289	0.0112755	4.20107e-08	95	FALSE	NA	NA	FALSE	cg22950223	-176	-0.0134967	0.0366908	cg25456249	52	-0.0249691	0.000441697
cg16355945	chr12	132654742			NOC4L	Distal Intergenic	-0.0431459	0.00976674	8.0306e-05	-0.0397001	0.00938451	0.000153085	-0.0413542	0.00676694	4.23511e-08	95	FALSE	NA	NA	FALSE	cg01025838	-1312	-0.0259451	7.86625e-05	cg19653417	182	-0.0577203	6.19438e-08
cg01726448	chr7	1604448			PSMG3	Downstream (2-3kb)	-0.0609006	0.0126045	2.24309e-05	-0.0558278	0.0149323	0.000641363	-0.05879	0.00963181	4.36896e-08	95	FALSE	NA	NA	FALSE	cg03723321	-41	-0.0196875	0.0223428	cg01547654	1818	0.00533276	0.109741
cg01920536	chr3	39222754			XIRP1	Downstream (1-2kb)	-0.0335438	0.00690487	2.0668e-05	-0.0347097	0.00939893	0.000730793	-0.0339525	0.00556464	4.4103e-08	95	FALSE	NA	NA	FALSE	cg07139438	-236	0.0019372	0.275956	cg15076368	2189	0.0358104	0.000152802
cg14334389	chr4	88451346	SPARCL1;SPARCL1	TSS1500;TSS1500	SPARCL1	Promoter (<=1kb)	0.0637708	0.0126282	1.13598e-05	0.0511132	0.0146795	0.00132399	0.0583875	0.00957328	4.45573e-08	95	FALSE	NA	NA	FALSE	cg05350879	-123	0.0108217	0.268474	cg08003102	150	0.0630968	6.09541e-08
cg05977072	chr8	29732519			LINC02209	Distal Intergenic	0.0990754	0.0212441	3.77403e-05	0.0806071	0.0202517	0.000319352	0.0893999	0.0146584	4.45812e-08	95	FALSE	NA	NA	FALSE	cg24009881	-12967	-0.0242679	0.000152041	cg15686474	28	0.0838448	7.02596e-08
cg13661827	chr9	111885602			TMEM245	Distal Intergenic	-0.0581822	0.012018	2.17716e-05	-0.0653859	0.0175549	0.000667629	-0.060481	0.00991675	4.45818e-08	95	FALSE	NA	NA	FALSE	cg14364129	-1885	0.0103744	0.199394	cg13887716	41365	0.00479142	0.139964
cg09573515	chr16	73517493			LINC01568	Distal Intergenic	-0.0958599	0.0173839	2.6394e-06	-0.0632775	0.0222209	0.00723287	-0.0834896	0.0136918	4.47884e-08	95	FALSE	NA	NA	FALSE	cg05306472	-364	-0.047524	0.00120837	cg05793579	22486	-0.00188799	0.877523
cg02300114	chr12	130604047			FZD10-DT	Distal Intergenic	-0.0348671	0.00708691	1.70438e-05	-0.0460555	0.0125091	0.000754421	-0.0375857	0.00616611	4.52074e-08	95	FALSE	NA	NA	FALSE	cg05950157	-52	-0.0107908	0.000526502	cg14245548	174	-0.0279796	0.00698696
cg10294820	chr16	86229698			LINC02135	Distal Intergenic	-0.0596579	0.0107998	2.55985e-06	-0.0367409	0.0125666	0.00594829	-0.0499223	0.00819064	4.52981e-08	95	FALSE	NA	NA	FALSE	cg02522154	-1020	0.00402118	0.295112	cg03446244	174	-0.035236	0.0014732
cg06876354	chr2	121020189	RALB	5'UTR	RALB	Intron	-0.0302921	0.00713011	0.000134194	-0.0327695	0.0074871	9.90257e-05	-0.0314703	0.00516335	4.53167e-08	95	FALSE	NA	NA	FALSE	cg08777402	-6444	0.0133562	0.394359	cg27585557	15584	0.0191127	0.003636
cg02044895	chr11	58343318	LPXN;LPXN;LPXN	Body;1stExon;5'UTR	LPXN	Promoter (<=1kb)	-0.101682	0.0235483	0.000108721	-0.0936247	0.0217307	0.000121421	-0.0973306	0.0159699	4.53758e-08	95	FALSE	NA	NA	FALSE	cg20654468	-321	-0.0143163	0.111755	cg23641267	473	-0.0149676	0.00600699
cg09472821	chr4	4405913	D4S234E;D4S234E	Body;Body	NSG1	Intron	-0.0571	0.011487	1.45428e-05	-0.0587155	0.0166489	0.00116848	-0.057621	0.00945494	4.54438e-08	95	FALSE	NA	NA	FALSE	cg11249129	-69	-0.0349827	3.09077e-05	cg22097891	33	-0.0509339	0.00422127
cg25164886	chr16	88700624			IL17C	Distal Intergenic	-0.0519563	0.0111019	3.58898e-05	-0.0408007	0.0102705	0.000326538	-0.0459452	0.00753913	4.54526e-08	95	FALSE	NA	NA	FALSE	cg09328979	-2	-0.050654	5.59202e-10	cg08632388	194	-0.0313259	9.33954e-07
cg18459869	chr14	31549691	AP4S1;AP4S1	Body;Body	HECTD1	Intron	0.0453398	0.00912584	1.46581e-05	0.0525477	0.0147876	0.00108385	0.0473278	0.00776604	4.54582e-08	95	FALSE	NA	NA	FALSE	cg15911493	-20308	0.0120963	0.0995218	cg26997905	4652	0.00578326	0.0503739
cg21961771	chr12	100750652	SLC17A8;SLC17A8	TSS1500;TSS1500	SLC17A8	Promoter (<=1kb)	0.0561384	0.011108	1.12193e-05	0.0497485	0.0145386	0.00156454	0.0537832	0.0088266	4.56277e-08	95	FALSE	NA	NA	FALSE	cg13861294	-179	0.0298499	0.00264503	cg14077898	43	0.0536018	0.000185555
cg05314024	chr1	246952118	LOC149134	TSS1500	LINC01341	Promoter (<=1kb)	-0.0387432	0.00782144	1.53524e-05	-0.0289489	0.00792052	0.000814136	-0.0339077	0.00556529	4.57416e-08	95	FALSE	NA	NA	FALSE	cg18866281	-3521	0.0011022	0.712442	cg15176829	97	-0.0122262	0.0537546
cg20018344	chr20	3204138	ITPA;ITPA	3'UTR;3'UTR	ITPA	3' UTR	-0.0422772	0.00839846	1.19412e-05	-0.0360482	0.0104139	0.00140136	-0.0398225	0.00653744	4.59804e-08	95	FALSE	NA	NA	FALSE	cg18021992	-1910	0.00446104	0.42394	cg25739142	2802	0.00480527	0.192657
cg17086398	chr1	31896392	SERINC2	Body	SERINC2	Intron	-0.0398837	0.00834395	2.63362e-05	-0.0390126	0.010339	0.000580851	-0.0395401	0.00649318	4.63583e-08	95	FALSE	NA	NA	FALSE	cg25938569	-1710	0.0030869	0.27365	cg17822325	70	-0.0267244	3.06912e-05
cg03534208	chr15	100681334	ADAMTS17	Body	ADAMTS17	Intron	-0.0659502	0.0127984	8.22451e-06	-0.0592684	0.0182176	0.00248229	-0.0637422	0.0104724	4.69019e-08	95	FALSE	NA	NA	FALSE	cg24976262	-81	-0.037482	2.35319e-05	cg07284379	52	-0.0240919	0.0106145
cg18941614	chr17	42287715	UBTF;UBTF;UBTF	Body;Body;Body	UBTF	Exon	-0.0317547	0.00745137	0.000128983	-0.0256096	0.00583382	9.5234e-05	-0.0279449	0.00459347	4.75052e-08	95	FALSE	NA	NA	FALSE	cg03572760	-120	-0.000717109	0.898805	cg22453113	256	-0.003419	0.183279
cg20046343	chr6	41528785	FOXP4;FOXP4;FOXP4	5'UTR;5'UTR;5'UTR	FOXP4	Intron	-0.0663412	0.013931	2.78332e-05	-0.0656988	0.0173626	0.000563475	-0.0660896	0.0108658	4.77514e-08	95	FALSE	NA	NA	FALSE	cg18912520	-162	-0.0557225	2.38896e-06	cg18885162	484	-0.00182218	0.598547
cg02282833	chr5	32726189	NPR3	Body	NPR3	Intron	0.11013	0.0244909	6.30535e-05	0.119561	0.0291476	0.000223678	0.114033	0.0187506	4.79147e-08	95	FALSE	NA	NA	FALSE	cg04098891	-11664	-0.0197603	0.00665024	cg13299698	8379	-0.0109057	0.597876
cg09740313	chr10	115540541	C10orf81	3'UTR	MIR4483	Promoter (2-3kb)	0.0527605	0.010683	1.60748e-05	0.0586226	0.0164711	0.00106692	0.0544963	0.00896289	4.81795e-08	95	FALSE	NA	NA	FALSE	cg18203466	-25760	0.00108659	0.781657	cg15061330	40052	0.00207878	0.784555
cg27338466	chr10	95059631			MYOF	Distal Intergenic	0.0610805	0.0114988	4.99281e-06	0.0617937	0.0208868	0.00543477	0.0612464	0.0100731	4.81897e-08	95	FALSE	NA	NA	TRUE	cg13542368	-10092	-0.00595697	0.243859	cg11308963	6965	0.0261063	0.120332
cg05954120	chr1	156254757	TMEM79;TMEM79	Body;5'UTR	TMEM79	Promoter (<=1kb)	-0.0432912	0.00948292	5.11151e-05	-0.0442778	0.0110316	0.00028965	-0.0437105	0.00719119	4.85571e-08	95	FALSE	NA	NA	FALSE	cg00249974	-608	-0.00730307	0.0186607	cg23634417	722	0.00256227	0.181282
cg01881549	chr2	235914787	SH3BP4	5'UTR	SH3BP4	Intron	0.0829866	0.015075	2.71842e-06	0.0526201	0.0183051	0.00675049	0.0707146	0.0116368	4.88629e-08	95	FALSE	NA	NA	FALSE	cg14302625	-6284	-0.00360495	0.295255	cg09510954	17046	0.00126454	0.674387
cg19082560	chr5	3603280			IRX1	Downstream (1-2kb)	-0.0456779	0.00830185	2.74255e-06	-0.0300359	0.0106318	0.00766095	-0.039753	0.00654332	4.91613e-08	95	FALSE	NA	NA	FALSE	cg08466792	-53	-0.0434912	2.66513e-06	cg16227623	2503	-0.0120004	0.290989
cg11744021	chr6	151342906	MTHFD1L	Body	MTHFD1L	Intron	0.07941	0.0166034	2.61075e-05	0.0697489	0.0185224	0.000593814	0.0751057	0.0123633	4.92613e-08	95	FALSE	NA	NA	FALSE	cg06138468	-7896	0.00476583	0.410926	cg04718883	3452	-0.0313449	2.3748e-06
cg21127109	chr6	170187876			LINC00574	Promoter (2-3kb)	-0.0496896	0.0104564	2.87131e-05	-0.0514742	0.0135998	0.00056188	-0.0503526	0.00828946	4.93798e-08	95	FALSE	NA	NA	FALSE	cg00262263	-2975	0.00478166	0.326365	cg15532236	248	-0.0283042	0.00401295
cg01372811	chr16	85970529			IRF8	Distal Intergenic	-0.0522707	0.00965956	3.65179e-06	-0.0387901	0.0135027	0.00678252	-0.0477072	0.00785624	4.97455e-08	95	FALSE	NA	NA	FALSE	cg03848483	-1137	-0.00819875	0.356172	cg02835823	8531	-0.0119125	0.0525727
cg02911270	chr8	141629513	EIF2C2;EIF2C2	Body;Body	AGO2	Intron	0.0516312	0.0107154	2.33735e-05	0.0454812	0.0122503	0.000690854	0.0489654	0.00806532	5.00394e-08	95	FALSE	NA	NA	FALSE	cg23060465	-3968	-0.00999639	0.00255142	cg19301681	363	0.00908472	0.00422541
cg10374009	chr11	44341361			ALX4	Distal Intergenic	-0.0592528	0.013035	5.42728e-05	-0.0626888	0.0155641	0.000277981	-0.0606693	0.00999324	5.00534e-08	95	TRUE	6	1338	FALSE	cg21064916	-522	-0.0683339	1.61948e-06	cg08965888	85	-0.0485717	2.82409e-09
cg14911395	chr3	50311213	SEMA3B;SEMA3B	Body;Body	SEMA3B	Promoter (<=1kb)	-0.080493	0.0157136	9.04979e-06	-0.0618524	0.0185023	0.00194421	-0.0726819	0.0119771	5.06019e-08	95	TRUE	5	2012	FALSE	cg02019988	-2	-0.0427317	2.31197e-05	cg07629965	1176	-0.0461678	1.83291e-06
cg23314972	chr11	1977533	MRPL23	Body	MRPL23	Exon	0.0586969	0.0119075	1.65492e-05	0.0513724	0.0144614	0.00108728	0.0557374	0.00919237	5.16567e-08	95	FALSE	NA	NA	FALSE	cg24455808	-152	0.0523768	2.00624e-07	cg12243980	136	0.00749541	0.0453159
cg09457766	chr22	43742573			SCUBE1	Distal Intergenic	-0.0424415	0.00788074	3.96112e-06	-0.0249374	0.00778707	0.00284869	-0.0335848	0.00553911	5.17062e-08	95	FALSE	NA	NA	FALSE	cg21445911	-1436	-0.00958403	0.729068	cg27360992	50982	-0.00395864	0.28774
cg09181861	chr16	604935			CAPN15	Promoter (2-3kb)	-0.0722792	0.0140863	8.8074e-06	-0.0619572	0.0190091	0.00244232	-0.0686203	0.0113176	5.17206e-08	95	FALSE	NA	NA	FALSE	cg26648579	-133	-0.0202272	0.0215164	cg12567545	13	-0.00827198	0.192952
cg02546690	chr11	17834480	SERGEF	Body	KCNC1	Intron	0.0448847	0.00860151	6.70229e-06	0.043169	0.0139887	0.00388842	0.044414	0.00732717	5.20651e-08	95	FALSE	NA	NA	FALSE	cg05561180	-10474	0.00748848	0.252708	cg15312943	9375	0.00643995	0.45465
cg12339202	chr2	12342503			MIR4262	Intron	-0.0684884	0.0146773	3.74386e-05	-0.0674775	0.0174455	0.000442474	-0.0680694	0.0112312	5.22368e-08	95	FALSE	NA	NA	FALSE	cg08206881	-25146	-0.00409068	0.459126	cg11665245	53393	0.007703	0.077851
cg26111881	chr12	1948435	CACNA2D4	Body	CACNA2D4	Intron	-0.0804492	0.016064	1.29463e-05	-0.0733531	0.0214541	0.00157646	-0.0779	0.0128588	5.28145e-08	95	FALSE	NA	NA	FALSE	cg24105081	-956	0.000325897	0.924987	cg03700302	143	-0.0401958	3.66074e-06
cg11150901	chr1	241694605	KMO	TSS1500	KMO	Promoter (<=1kb)	-0.0521266	0.012375	0.000149694	-0.0459875	0.0105399	0.000103135	-0.0485685	0.00802401	5.39691e-08	95	FALSE	NA	NA	FALSE	cg06951363	-11444	0.00469568	0.130882	cg27277403	329	-0.0352989	9.18065e-08
cg07530599	chr17	74275137	QRICH2	Body	UBALD2	Exon	-0.0261104	0.00574598	5.45314e-05	-0.0276334	0.00690824	0.000301424	-0.0267332	0.00441761	5.42798e-08	95	FALSE	NA	NA	FALSE	cg22674248	-52	-0.0123104	0.0275496	cg10287483	25303	-0.0098577	0.0160081
cg00456551	chr2	242547393	THAP4;THAP4	Body;Body	THAP4	Intron	0.0535111	0.0123159	0.00010021	0.0772766	0.0177686	0.000107569	0.0612234	0.0101221	5.4969e-08	95	FALSE	NA	NA	FALSE	cg12761732	-159	0.00866609	0.176308	cg09405340	1243	-0.00232718	0.548345
cg12816748	chr7	752743	PRKAR1B;PRKAR1B;PRKAR1B;PRKAR1B;PRKAR1B;PRKAR1B;PRKAR1B	TSS200;5'UTR;5'UTR;TSS1500;1stExon;5'UTR;5'UTR	PRKAR1B	Promoter (<=1kb)	-0.0573073	0.0117025	1.83048e-05	-0.0499697	0.0140317	0.00106072	-0.0542972	0.00898715	5.65469e-08	95	FALSE	NA	NA	FALSE	cg14835981	-28	-0.0424719	5.82832e-09	cg17593625	57	-0.0562695	8.07549e-06
cg08258867	chr20	62373333	SLC2A4RG	Body	SLC2A4RG	Promoter (<=1kb)	0.0678064	0.012779	5.08549e-06	0.0459917	0.0148546	0.00378533	0.0585284	0.00968755	5.65581e-08	95	FALSE	NA	NA	FALSE	cg22519017	-1372	-0.000295222	0.856334	cg07294624	833	0.00899371	0.149917
cg27423838	chr3	39388759			CCR8	Distal Intergenic	0.0612948	0.0117509	6.74575e-06	0.0470305	0.0150007	0.00341116	0.0558702	0.00925054	5.7013e-08	95	FALSE	NA	NA	FALSE	cg12924224	-14172	0.00113583	0.807157	cg08806261	10509	0.00455285	0.370376
cg05312104	chr11	19402066	NAV2	Body	NAV2	Intron	-0.0591356	0.0139007	0.000131916	-0.0762426	0.0175099	0.000105912	-0.0657491	0.0108871	5.71269e-08	95	FALSE	NA	NA	FALSE	cg21848671	-6400	-0.0499292	2.15895e-05	cg04231888	9407	0.0196777	0.0824784
cg25635500	chr22	29712139	RASL10A;RASL10A	TSS1500;TSS1500	RASL10A	Promoter (<=1kb)	-0.0329296	0.00603821	3.19666e-06	-0.0217544	0.0076905	0.00759065	-0.0286677	0.00474925	5.7826e-08	95	FALSE	NA	NA	FALSE	cg16612562	-94	-0.00371859	0.561742	cg23754382	333	-0.0293561	0.00077726
cg12837173	chr14	101595316			MEG9	Distal Intergenic	-0.0435118	0.0083006	6.22002e-06	-0.0315667	0.0100973	0.00349379	-0.0386948	0.00641211	5.82155e-08	95	FALSE	NA	NA	FALSE	cg15880113	-2836	-0.000346365	0.931726	cg12972290	190	-0.0509857	2.77487e-05
cg00419617	chr13	51685392			GUCY1B2	Intron	-0.040209	0.00850634	3.1036e-05	-0.0450289	0.0119598	0.000594858	-0.0418282	0.00693185	5.8321e-08	95	FALSE	NA	NA	FALSE	cg13648764	-173	-0.00298932	0.510903	cg24674215	37789	0.0082186	0.0826925
cg22876356	chr12	96592098	ELK3	5'UTR	ELK3	Intron	-0.0535513	0.0107061	1.31963e-05	-0.0588181	0.017376	0.00173191	-0.0550006	0.00911486	5.83314e-08	95	FALSE	NA	NA	FALSE	cg11146034	-1428	-0.0533582	8.57506e-05	cg18954900	12399	-0.0111532	0.29742
cg01955153	chr16	50769852			CYLD	Distal Intergenic	-0.0532733	0.0111488	2.64638e-05	-0.0461167	0.0124413	0.00070262	-0.0500859	0.00830285	5.87657e-08	95	FALSE	NA	NA	FALSE	cg02486161	-3253	0.0327024	0.01964	cg07369399	2444	0.0113239	0.0143245
cg02734358	chr4	90227074	GPRIN3	5'UTR	GPRIN3	Promoter (2-3kb)	-0.1016	0.0239643	0.00013782	-0.106403	0.0248064	0.000128502	-0.103919	0.0172353	5.94929e-08	95	FALSE	NA	NA	FALSE	cg22558389	-1690	0.00202049	0.752681	cg14665366	666	0.00888241	0.379408
cg22433914	chr12	94648646	PLXNC1	Body	PLXNC1	Promoter (<=1kb)	0.100244	0.01992	1.20014e-05	0.0721502	0.0208701	0.00141867	0.0868509	0.0144097	6.00311e-08	95	FALSE	NA	NA	FALSE	cg17127146	-23937	0.00853863	0.0901417	cg04199354	7289	0.0387249	0.000221512
cg04099543	chr11	72983405	P2RY6;P2RY6;P2RY6;P2RY6;P2RY6	5'UTR;1stExon;5'UTR;5'UTR;5'UTR	P2RY6	Promoter (<=1kb)	-0.0442428	0.00835746	5.28549e-06	-0.0343078	0.0115761	0.00536218	-0.0408387	0.00677607	6.01134e-08	95	FALSE	NA	NA	FALSE	cg21124714	-308	-0.0251231	0.00615614	cg03622371	17031	0.00111055	0.58814
cg05065846	chr7	126885001	GRM8;GRM8;GRM8	TSS1500;TSS1500;5'UTR	GRM8	Promoter (1-2kb)	0.0438153	0.00840149	6.7667e-06	0.0499426	0.0164338	0.0044022	0.0450849	0.00748061	6.01138e-08	95	FALSE	NA	NA	FALSE	cg09971309	-725	0.00116577	0.769085	cg18574254	4014	0.0233473	0.0140096
cg26969179	chr10	127738328	ADAM12;ADAM12	Body;Body	FANK1	Intron	-0.0681513	0.0140457	2.105e-05	-0.0552663	0.0152398	0.000882502	-0.0622333	0.0103282	6.04457e-08	95	FALSE	NA	NA	FALSE	cg02953302	-7764	-0.00109435	0.513452	cg07244202	12642	-0.0176415	0.051817
cg20690667	chr6	30652228	KIAA1949;KIAA1949	Body;1stExon	PPP1R18	Promoter (2-3kb)	-0.038755	0.00870297	7.20705e-05	-0.0370328	0.00911824	0.000251925	-0.037934	0.00629562	6.0476e-08	95	FALSE	NA	NA	FALSE	cg25659902	-26	-0.0275563	6.63161e-05	cg24967096	9	-0.0173893	2.08768e-05
cg15870857	chr14	104742172			KIF26A	Distal Intergenic	0.0413531	0.00973427	0.000134308	0.0569564	0.0130153	9.92269e-05	0.0469502	0.00779523	6.11102e-08	95	FALSE	NA	NA	FALSE	cg16490015	-163	0.0548105	8.85786e-07	cg09011458	1728	-0.0353124	2.57626e-05
cg08545493	chr6	6004762	NRN1	Body	NRN1	Promoter (<=1kb)	-0.0559934	0.0110785	1.12061e-05	-0.045509	0.013693	0.00205046	-0.0518456	0.00861266	6.19371e-08	95	FALSE	NA	NA	FALSE	cg01807407	-76	-0.0051321	0.432047	cg22142858	42	-0.00887753	0.0031471
cg18919106	chr8	132918665	EFR3A	Body	EFR3A	Promoter (2-3kb)	-0.0602415	0.0126203	2.68791e-05	-0.0537669	0.0146113	0.000758608	-0.0574751	0.00955088	6.24318e-08	95	FALSE	NA	NA	FALSE	cg01956158	-1718	-0.0018573	0.372215	cg06773023	256	-0.000699167	0.884376
cg10406696	chr16	49672617	ZNF423	Body	ZNF423	Exon	0.0539051	0.010234	5.74576e-06	0.043785	0.0147775	0.00537243	0.0506247	0.00841341	6.2597e-08	95	FALSE	NA	NA	FALSE	cg05877397	-173	-0.00236893	0.497765	cg05573626	70	0.000708724	0.89869
cg00397422	chr17	33885049	SLFN14	1stExon	SLFN14	Promoter (<=1kb)	-0.0442287	0.00865159	9.34638e-06	-0.035384	0.0109616	0.00265879	-0.0408338	0.00679119	6.37424e-08	95	FALSE	NA	NA	FALSE	cg09746992	-9183	0.0185374	0.0242477	cg05299278	693	-0.00170088	0.79314
cg05807467	chr8	17579494	MTUS1;MTUS1;MTUS1;MTUS1;MTUS1	1stExon;5'UTR;Body;5'UTR;Body	MTUS1	Promoter (<=1kb)	0.0354439	0.00774251	4.91653e-05	0.0344111	0.00883182	0.000407612	0.0349951	0.00582204	6.42631e-08	95	FALSE	NA	NA	FALSE	cg03508052	-23139	0.00629412	0.0568096	cg17117049	241	0.0161684	0.0400546
cg21713614	chr4	79126719	FRAS1;FRAS1	Body;Body	FRAS1	Intron	0.0564132	0.010755	6.15632e-06	0.0390051	0.0125105	0.00357342	0.0490153	0.0081556	6.44734e-08	95	FALSE	NA	NA	FALSE	cg12099515	-6867	0.00128262	0.722705	cg19914780	16963	0.0216592	0.00418914
cg04548563	chr17	76356910	SOCS3	TSS1500	SOCS3	Promoter (<=1kb)	-0.0221645	0.00423833	6.46858e-06	-0.0176978	0.00585532	0.00459757	-0.0206288	0.00343329	6.48859e-08	95	FALSE	NA	NA	FALSE	cg21500342	-96	-0.00292633	0.0347419	cg03752138	322	-0.00671432	0.171201
cg26579550	chr15	71428996			THSD4	Distal Intergenic	-0.0667549	0.0155798	0.000120268	-0.0488847	0.0113365	0.00012008	-0.0550709	0.00916664	6.50776e-08	95	FALSE	NA	NA	FALSE	cg17007374	-11049	0.0102438	0.0225698	cg18540794	3298	0.00182675	0.690106
cg18745752	chr10	114822234	TCF7L2;TCF7L2;TCF7L2;TCF7L2;TCF7L2;TCF7L2	Body;Body;Body;Body;Body;Body	TCF7L2	Intron	0.0657195	0.01435	4.88772e-05	0.0644866	0.0165839	0.000416882	0.0651916	0.0108515	6.51192e-08	95	FALSE	NA	NA	FALSE	cg15624624	-2877	0.0315787	0.000563015	cg00831931	860	0.00696661	0.0742483
cg12346103	chr2	208636363			FZD5	Promoter (2-3kb)	-0.0528031	0.0124769	0.000141007	-0.0541353	0.0127073	0.000140137	-0.053457	0.00890283	6.59636e-08	95	FALSE	NA	NA	FALSE	cg11989576	-59	-0.0157992	0.0870445	cg14808571	1895	0.00970754	0.142498
cg06850285	chr22	21921269	UBE2L3;UBE2L3;UBE2L3	TSS1500;TSS1500;TSS1500	UBE2L3	Promoter (<=1kb)	-0.0385559	0.00836107	4.43462e-05	-0.0343226	0.00889634	0.000455223	-0.0365704	0.00609261	6.65334e-08	95	FALSE	NA	NA	FALSE	cg11845050	-49355	0.00308999	0.0912569	cg26844104	462	-0.00995578	0.126716
cg18285377	chr1	11025263	C1orf127;C1orf127	TSS1500;Body	C1orf127	Promoter (<=1kb)	-0.0455553	0.00951995	2.59081e-05	-0.0397176	0.0109024	0.000842128	-0.0430298	0.00717091	6.70344e-08	95	FALSE	NA	NA	FALSE	cg05655022	-768	-0.00116853	0.809027	cg08648047	3298	0.0135852	0.0666335
cg25416319	chr17	37080373			LINC00672	Promoter (1-2kb)	-0.061132	0.0121919	1.27025e-05	-0.0581133	0.0176155	0.00219258	-0.0601543	0.010025	6.70841e-08	95	FALSE	NA	NA	FALSE	cg15295469	-73	-0.0216487	0.000587217	cg01638284	868	0.00202379	0.581062
cg17742459	chr8	38710358	TACC1;TACC1;TACC1	3'UTR;3'UTR;3'UTR	TACC1	3' UTR	0.0498907	0.00984093	1.06762e-05	0.0486409	0.0151516	0.00278884	0.0495199	0.00825295	6.71284e-08	95	FALSE	NA	NA	FALSE	cg27470978	-5386	0.0179183	0.00046498	cg01803771	19291	-0.0108986	0.0376289
cg08597802	chr1	19657280			PQLC2	Intron	-0.033542	0.00675485	1.47811e-05	-0.0441124	0.0128003	0.00146232	-0.0358444	0.00597406	6.71983e-08	95	FALSE	NA	NA	FALSE	cg18199495	-1808	0.000785503	0.794931	cg20698410	4145	0.0057438	0.189939
cg10180297	chr16	22827393	HS3ST2	Body	HS3ST2	Promoter (1-2kb)	0.0821637	0.0160286	8.94946e-06	0.0665344	0.0209754	0.00309118	0.0764017	0.0127358	6.74899e-08	95	FALSE	NA	NA	FALSE	cg08214995	-1150	0.0111925	0.00314153	cg03504310	414	0.0361721	0.000462656
cg10741025	chr14	37132665	PAX9	Body	PAX9	Promoter (2-3kb)	0.0381431	0.00765596	1.40376e-05	0.0313131	0.00923911	0.00171211	0.0353625	0.00589504	6.75665e-08	95	FALSE	NA	NA	FALSE	cg01794426	-175	0.0145503	0.000500098	cg07397956	109	0.0182462	0.00325148
cg03565777	chr12	125028339			NCOR2	Intron	0.0516278	0.0100952	9.29052e-06	0.0475015	0.0151133	0.00334076	0.0503547	0.00839464	6.76387e-08	95	FALSE	NA	NA	FALSE	cg19355069	-37	0.0216392	0.012757	cg16757384	1811	-0.00387653	0.633781
cg18591727	chr10	8277320			GATA3	Distal Intergenic	-0.0887215	0.0201175	8.2156e-05	-0.0912065	0.0224717	0.000253903	-0.089827	0.0149887	6.91793e-08	95	FALSE	NA	NA	FALSE	cg01134758	-73279	-0.00105281	0.644206	cg05482236	161	-0.0406298	9.37623e-07
cg20606255	chr20	36839442	KIAA1755	3'UTR	KIAA1755	3' UTR	-0.0433271	0.00910861	2.83026e-05	-0.0373871	0.0101871	0.000779966	-0.0406881	0.00679016	6.94034e-08	95	FALSE	NA	NA	FALSE	cg16959758	-42929	-0.00866007	0.108856	cg01089858	46163	-0.00661834	0.198483
cg23637605	chr8	31996079	NRG1	Body	NRG1-IT3	Intron	-0.0721273	0.0165616	9.71536e-05	-0.0705327	0.0171507	0.000216799	-0.0713579	0.0119136	7.01617e-08	95	FALSE	NA	NA	FALSE	cg18118834	-112350	-4.64277e-05	0.998127	cg23964820	79953	0.00188665	0.895784
cg10514207	chr13	49384181			CYSLTR2	Distal Intergenic	0.0389509	0.00750308	7.29314e-06	0.0413827	0.0138347	0.00499038	0.0395036	0.00659554	7.02076e-08	95	FALSE	NA	NA	FALSE	cg20676788	-4390	-0.0216061	0.023472	cg17527195	19303	0.00911366	0.306266
cg13851211	chr16	50321678	ADCY7	TSS200	ADCY7	Promoter (<=1kb)	0.0303008	0.00597472	1.06166e-05	0.0341917	0.0106841	0.00286532	0.0312277	0.00521472	7.05129e-08	95	FALSE	NA	NA	FALSE	cg05362860	-986	-0.00312609	0.343258	cg02879453	140	0.00291589	0.696415
cg10237765	chr17	9863081	GAS7;GAS7;GAS7;GAS7	Body;Body;Body;TSS1500	GAS7	Promoter (<=1kb)	0.086651	0.0189985	5.17836e-05	0.0774125	0.0198851	0.000411491	0.0822423	0.0137367	7.09011e-08	95	FALSE	NA	NA	FALSE	cg17479840	-20	0.0322611	9.45699e-06	cg16983282	8750	0.0129597	0.0184932
cg01231381	chr2	180130081	SESTD1	TSS1500	SESTD1	Promoter (<=1kb)	-0.080766	0.0156606	8.11493e-06	-0.0657535	0.0212791	0.00384675	-0.0754915	0.0126129	7.14351e-08	95	FALSE	NA	NA	FALSE	cg07205374	-469	-0.00123237	0.30688	cg13773959	70127	-0.00452718	0.383458
cg26304297	chr15	96902800			NR2F2	Distal Intergenic	-0.0549638	0.0108857	1.13851e-05	-0.0430442	0.0130932	0.00226216	-0.0500921	0.00837058	7.17148e-08	95	FALSE	NA	NA	FALSE	cg17661642	-161	-0.0327412	0.00817812	cg10763234	759	-0.0282773	0.126352
cg03455736	chr22	49882497			C22orf34	Intron	0.0510734	0.0107774	2.99074e-05	0.0713215	0.0189171	0.000586083	0.0560351	0.00936433	7.1836e-08	95	FALSE	NA	NA	FALSE	cg10356904	-720	0.0210216	0.121438	cg08158778	2206	-0.000882226	0.793814
cg09809672	chr1	236557682	EDARADD;EDARADD;EDARADD	TSS1500;5'UTR;1stExon	EDARADD	Promoter (<=1kb)	-0.0565041	0.0131333	0.00011401	-0.070518	0.016754	0.000163087	-0.0618379	0.0103361	7.21893e-08	95	FALSE	NA	NA	FALSE	cg16240480	-209	-0.0511622	9.07476e-07	cg04031361	76	-0.0654154	9.67491e-08
cg13233461	chr12	54350209	HOXC12	Body	HOXC12	Promoter (1-2kb)	-0.0286017	0.00675151	0.000139202	-0.0487794	0.0108148	6.6342e-05	-0.0342603	0.00572711	7.23636e-08	95	FALSE	NA	NA	FALSE	cg14212206	-56	-0.0175511	0.00342621	cg06729806	85	-0.0209658	0.000367615
cg04037970	chr7	54955965			SEC61G	Distal Intergenic	-0.0975737	0.0214398	5.33806e-05	-0.0882159	0.0226801	0.000415597	-0.0931577	0.0155802	7.32392e-08	95	FALSE	NA	NA	FALSE	cg26544377	-36	-0.0559921	3.97854e-07	cg03276785	237	-0.0448818	1.50062e-05
cg14690649	chr12	31884655			AMN1	Promoter (2-3kb)	0.0723516	0.0154156	3.44299e-05	0.058479	0.0155677	0.000609705	0.0654834	0.0109539	7.35774e-08	95	FALSE	NA	NA	FALSE	cg04202120	-1540	0.0110545	0.246714	ch.12.706878F	33123	0.00289273	0.677545
cg01199494	chr20	39994320	EMILIN3	Body	EMILIN3	Promoter (1-2kb)	-0.057687	0.0129936	7.50889e-05	-0.0640398	0.015949	0.000288318	-0.0602214	0.0100737	7.3579e-08	95	FALSE	NA	NA	FALSE	cg00853742	-3348	-0.0132914	0.0111594	cg18938204	537	0.000867882	0.803732
cg07059784	chr2	233416233	TIGD1;EIF4E2	TSS1500;Body	EIF4E2	Promoter (<=1kb)	-0.03216	0.00754392	0.000128418	-0.0344088	0.00821845	0.000174175	-0.0331884	0.00555755	7.55314e-08	95	FALSE	NA	NA	FALSE	cg08172221	-155	2.75096e-05	0.992633	cg07584031	154	0.000249044	0.962428
cg11621113	chr19	12776725	MORG1;MORG1;MAN2B1	TSS1500;TSS1500;Body	MAN2B1	Promoter (<=1kb)	-0.0457905	0.0106018	0.000108356	-0.0455968	0.0110638	0.000211295	-0.0456978	0.0076547	7.61157e-08	95	FALSE	NA	NA	FALSE	cg17899492	-4859	0.00059972	0.878365	cg19744691	500	-0.0126851	0.0336679
cg01825818	chr2	131554018			AMER3	Distal Intergenic	-0.0261139	0.00615483	0.000136499	-0.0339716	0.00795402	0.000135709	-0.0290568	0.00486769	7.63018e-08	95	FALSE	NA	NA	FALSE	cg06834427	-1632	-0.00552211	0.231781	cg17082598	1079	0.000882652	0.527676
cg13263323	chr15	86062960	AKAP13;AKAP13	Body;Body	AKAP13	Intron	0.091835	0.0205428	6.83473e-05	0.0958594	0.0242333	0.000343036	0.0935178	0.0156701	7.67393e-08	95	FALSE	NA	NA	TRUE	cg22681495	-4205	0.0111222	0.49617	cg11345955	23714	-0.00592064	0.158369
cg24087944	chr1	1950111	GABRD	TSS1500	GABRD	Promoter (<=1kb)	-0.0469753	0.00944789	1.44871e-05	-0.040813	0.0122844	0.00205704	-0.044685	0.0074891	7.71386e-08	95	FALSE	NA	NA	FALSE	cg17854471	-75	-0.026877	0.000119804	cg22817993	304	0.00101634	0.538102
cg07390924	chr1	901725	PLEKHN1;PLEKHN1	TSS200;TSS200	PLEKHN1	Promoter (<=1kb)	-0.0298504	0.00587708	1.03669e-05	-0.0221618	0.00683568	0.00255936	-0.0265825	0.00445644	7.76798e-08	95	FALSE	NA	NA	FALSE	cg12663811	-40	-0.0287221	0.000130956	cg10110857	30	-0.00409761	0.129634
cg23021584	chr12	124876101	NCOR2;NCOR2	Body;Body	NCOR2	Intron	-0.113268	0.0219531	8.05767e-06	-0.0648597	0.019009	0.00160739	-0.0856024	0.0143704	8.03322e-08	95	FALSE	NA	NA	FALSE	cg14951136	-2094	0.0195359	0.00462633	cg16337430	332	-0.0478238	5.12898e-06
cg00860712	chr1	203274134	BTG2	TSS1500	LINC01136	Promoter (<=1kb)	-0.0451369	0.00959579	3.33377e-05	-0.0485857	0.0132731	0.000801431	-0.0463207	0.00777641	8.04278e-08	95	FALSE	NA	NA	FALSE	cg00567854	-441	-0.0266701	0.0082902	cg12586428	287	8.44666e-05	0.940303
cg11288686	chr12	29735807	TMTC1	Body	TMTC1	Intron	0.0623277	0.0136662	5.18229e-05	0.0779361	0.0200623	0.000421494	0.0672748	0.0112947	8.05166e-08	95	FALSE	NA	NA	FALSE	cg22690558	-20589	-0.0262653	0.0353454	cg21377521	8730	-0.0194594	0.0558696
cg06764239	chr1	119544772			TBX15	Distal Intergenic	-0.0277753	0.00629021	8.07948e-05	-0.0291278	0.00728288	0.000301938	-0.0283532	0.00476043	8.06128e-08	95	FALSE	NA	NA	FALSE	cg20247486	-443	-0.0302439	0.00583193	cg17180237	503	-0.00734928	0.530489
cg04201253	chr2	177022517			HOXD3	Distal Intergenic	-0.0598577	0.0129847	4.45519e-05	-0.0629683	0.0166855	0.000580058	-0.061031	0.0102474	8.07021e-08	95	TRUE	5	1127	FALSE	cg14454907	-232	-0.0984944	6.86828e-07	cg05525812	129	-0.0857125	4.65909e-06
cg09339219	chr17	42635789	FZD2	1stExon	FZD2	Promoter (<=1kb)	-0.029755	0.00548879	3.54111e-06	-0.0174965	0.00606725	0.00659364	-0.0242379	0.00407034	8.1034e-08	95	FALSE	NA	NA	FALSE	cg17049621	-11	-0.025221	8.56931e-06	cg10624665	781	-0.00754504	0.0357039
cg19539798	chr2	217554364	IGFBP5	Body	IGFBP5	Intron	0.0654672	0.0133797	1.85336e-05	0.0610127	0.0179503	0.0016665	0.0638763	0.0107275	8.11422e-08	95	FALSE	NA	NA	FALSE	cg22657632	-9205	0.0409244	5.28227e-05	cg05903386	1092	0.00212411	0.546768
cg18645150	chr20	61299126	LOC100127888;SLCO4A1	TSS1500;Body	SLCO4A1	Promoter (<=1kb)	-0.0332135	0.00772208	0.000114446	-0.0394539	0.00951483	0.000196119	-0.0356916	0.0059959	8.17342e-08	95	FALSE	NA	NA	FALSE	cg12502929	-20	-0.00339526	0.435394	cg14966074	64	-0.0233213	6.0788e-07
cg16084830	chr10	134734693			CFAP46	Intron	-0.0269905	0.00546867	1.62378e-05	-0.0373681	0.0108793	0.00150929	-0.0290838	0.0048861	8.18426e-08	95	FALSE	NA	NA	FALSE	cg00647046	-81	-0.0264196	1.32564e-06	cg24875250	709	0.0214388	0.00570972
cg21536969	chr21	46438175			PICSAR	Distal Intergenic	-0.0247893	0.00510598	2.08641e-05	-0.0168946	0.00465734	0.000879815	-0.02048	0.00344094	8.20056e-08	95	FALSE	NA	NA	FALSE	cg13139630	-110	-0.0208633	0.00144849	cg11808885	568	-0.00134124	0.403174
cg19178585	chr12	109971145	UBE3B;UBE3B	Body;Body	UBE3B	Intron	0.0586242	0.0118601	1.58629e-05	0.055272	0.0166617	0.00208564	0.0574969	0.00966224	8.24081e-08	95	FALSE	NA	NA	FALSE	cg03426174	-3601	0.00264779	0.567216	cg03653229	2020	0.00181259	0.510111
cg05367967	chr6	106035490			PREP	Distal Intergenic	-0.042877	0.00941675	5.30209e-05	-0.0546256	0.0140489	0.000417192	-0.0465191	0.00782213	8.36313e-08	95	FALSE	NA	NA	FALSE	cg16503933	-77312	0.00382687	0.76628	cg01113988	38	-0.0275274	0.000180868
cg08220696	chr17	61820713	STRADA;STRADA;STRADA;STRADA;STRADA;STRADA	TSS1500;TSS1500;TSS1500;TSS1500;TSS1500;TSS1500	STRADA	Promoter (1-2kb)	-0.0917445	0.0193781	3.0325e-05	-0.0903615	0.0251188	0.000958033	-0.0912285	0.015343	8.40405e-08	95	FALSE	NA	NA	FALSE	cg06873352	-698	-0.0165721	0.122547	cg23093812	2497	0.00354072	0.122736
cg19019380	chr7	158272485	PTPRN2;PTPRN2;PTPRN2	Body;Body;Body	MIR595	Intron	-0.0714612	0.0152421	3.49658e-05	-0.0783742	0.0213865	0.000791947	-0.0737898	0.0124123	8.4406e-08	95	FALSE	NA	NA	FALSE	cg02539798	-16	-0.0416602	6.58751e-05	cg27103642	62	-0.0112966	0.000158258
cg10136214	chr16	58381576			GINS3	Distal Intergenic	0.0511885	0.0114163	6.56068e-05	0.0365456	0.00906994	0.000276743	0.0422116	0.00710155	8.47094e-08	95	FALSE	NA	NA	FALSE	cg02937966	-10810	-0.00193427	0.675075	cg04421602	41493	0.00554495	0.509269
cg19032797	chr19	7956056	LRRC8E	5'UTR	LRRC8E	Promoter (2-3kb)	0.0409606	0.00790618	7.53699e-06	0.0350332	0.0119095	0.00567853	0.0391474	0.00658687	8.49735e-08	95	FALSE	NA	NA	FALSE	cg24121733	-2072	-0.0279097	0.00477521	cg21756947	4789	0.00557955	0.159736
cg21515956	chr14	104608332	KIF26A	Body	KIF26A	Intron	-0.0326263	0.00631644	7.9134e-06	-0.0313767	0.0106702	0.00569359	-0.032302	0.00543546	8.51201e-08	95	FALSE	NA	NA	FALSE	cg16520046	-1508	-0.0140184	0.023169	cg04108788	3367	-0.0142002	0.00490748
cg27171704	chr17	45786010	TBKBP1	Body	TBKBP1	Intron	0.0657296	0.0152566	0.000111987	0.0833124	0.0200701	0.000193534	0.0721689	0.0121458	8.54496e-08	95	FALSE	NA	NA	FALSE	cg23673974	-804	-0.00370023	0.455859	cg09771226	303	0.0524343	9.73548e-06
cg11150191	chr14	94391285	FAM181A;C14orf86	5'UTR;Body	FAM181A-AS1	Promoter (1-2kb)	-0.0344071	0.00760963	5.84461e-05	-0.0479219	0.0120888	0.000334673	-0.0382425	0.00643996	8.67207e-08	95	FALSE	NA	NA	FALSE	cg25938647	-6036	0.000355164	0.935177	cg03219493	1123	-0.00339316	0.306787
cg23192403	chr2	25781496	DTNB;DTNB;DTNB;DTNB;DTNB	Body;Body;Body;Body;Body	DTNB	Intron	-0.0982733	0.0189937	7.70039e-06	-0.0821557	0.0278365	0.00553667	-0.0931531	0.0156894	8.70711e-08	95	FALSE	NA	NA	FALSE	cg26870999	-36733	-0.0261966	0.142368	cg08369014	28492	-0.0249335	0.0010643
cg24170085	chr3	15311269	SH3BP5;SH3BP5	Body;5'UTR	SH3BP5-AS1	5' UTR	-0.0468853	0.010828	0.000104846	-0.0541677	0.0132739	0.000238007	-0.049795	0.00839047	8.80228e-08	95	FALSE	NA	NA	FALSE	cg07078958	-86	-0.0382705	8.61561e-06	cg15609410	17621	0.0244407	0.00263985
cg07915635	chr20	61161073	C20orf166;MIR133A2	Body;TSS1500	MIR133A2	Promoter (1-2kb)	-0.0286875	0.00610701	3.39983e-05	-0.0258188	0.00710505	0.000864195	-0.0274686	0.00463132	8.93592e-08	95	FALSE	NA	NA	FALSE	cg13576946	-2733	0.00140863	0.768425	cg17267710	159	-0.00813163	0.11004
cg01211906	chr11	2322286	C11orf21;TSPAN32;C11orf21	Body;TSS1500;Body	C11orf21	Promoter (<=1kb)	-0.0423618	0.00820575	7.98432e-06	-0.0343623	0.0115677	0.00526711	-0.039684	0.00669282	8.99993e-08	95	FALSE	NA	NA	FALSE	cg25961099	-236	-0.0456535	1.21022e-06	cg09114153	43	-0.0415019	0.000369574
cg18980554	chr15	70233856			LINC00593	Distal Intergenic	-0.0896729	0.0182822	1.78589e-05	-0.0569827	0.0158549	0.000967164	-0.0710152	0.011978	9.02036e-08	95	FALSE	NA	NA	FALSE	cg19640526	-98	-0.0534789	4.04484e-05	cg05274316	16608	-0.0397823	0.000281468
cg22157087	chr6	152012887	ESR1	5'UTR	ESR1	Promoter (1-2kb)	0.0646373	0.0138079	3.57549e-05	0.0612336	0.0168779	0.000878544	0.0632726	0.0106871	9.33582e-08	95	FALSE	NA	NA	FALSE	cg18007957	-1221	0.00334862	0.646319	ch.6.2949012F	31630	-0.0194629	0.0875879
cg05512756	chr5	35991735	UGT3A1	TSS1500	UGT3A1	Promoter (<=1kb)	0.0406351	0.00885937	4.78463e-05	0.0328178	0.00864471	0.000543846	0.0366306	0.00618723	9.3395e-08	95	FALSE	NA	NA	FALSE	cg11389868	-111	0.045368	3.22482e-06	cg02052068	460	-0.00114637	0.82689
cg06173720	chr7	127670993	LRRC4;LRRC4;SND1	5'UTR;1stExon;Body	LRRC4	Promoter (<=1kb)	-0.0372436	0.00790188	3.23789e-05	-0.027788	0.00754191	0.000748612	-0.0322955	0.00545575	9.37107e-08	95	FALSE	NA	NA	FALSE	cg21129531	-290	-0.0147192	0.0366614	cg26173847	24	-0.00647618	0.00804587
cg10186395	chr2	236674489	AGAP1;AGAP1	Body;Body	AGAP1	Intron	-0.0667573	0.0152368	8.97059e-05	-0.0619555	0.015557	0.000317288	-0.0644063	0.0108855	9.48099e-08	95	FALSE	NA	NA	FALSE	cg22029015	-232	0.00208007	0.901586	cg17653955	1540	-0.000610818	0.713719
cg02888886	chr17	43165321	NMT1	Body	NMT1	Intron	-0.0718836	0.015286	3.34661e-05	-0.0693386	0.0193267	0.000984477	-0.0709042	0.0119892	9.58789e-08	95	FALSE	NA	NA	FALSE	cg04013970	-6894	-0.0485213	5.33223e-05	cg17942929	3482	0.0065013	0.0276932
cg24668061	chr17	43318760	FMNL1	Body	FMNL1	Promoter (<=1kb)	0.07048	0.0139084	1.0753e-05	0.0495842	0.0154531	0.00280093	0.0611284	0.0103378	9.62428e-08	95	FALSE	NA	NA	FALSE	cg07357279	-25	0.0460122	1.24567e-07	cg11223933	377	0.0582433	2.76127e-06
cg10276650	chr2	3245997	TSSC1	Body	EIPR1	Intron	-0.0571447	0.0122387	3.71054e-05	-0.0654662	0.0179999	0.00085648	-0.0597756	0.0101209	9.90138e-08	95	FALSE	NA	NA	FALSE	cg08716976	-203	-0.00547447	0.0443197	cg23245316	14008	0.00752989	0.00109929
cg12495077	chr18	77530773			CTDP1	Distal Intergenic	-0.0533957	0.0112245	2.82729e-05	-0.0431869	0.0121561	0.00108631	-0.0486974	0.00824662	9.94411e-08	95	FALSE	NA	NA	FALSE	cg26670288	-801	0.00285297	0.280768	cg23651658	1618	-0.00241614	0.702744
cg00030296	chr17	75318732	SEPT9;SEPT9;SEPT9	5'UTR;Body;Body	SEPT9	Intron	-0.04375	0.0102517	0.000126669	-0.0400216	0.00978558	0.000231746	-0.0417991	0.00707851	9.94678e-08	95	FALSE	NA	NA	FALSE	cg08772789	-77	-0.0560744	2.7124e-07	cg10755077	150	0.0111087	0.140355
cg07324496	chr7	154241813	DPP6;DPP6;DPP6	Body;Body;Body	DPP6	Intron	-0.0562919	0.0123286	5.09933e-05	-0.0615496	0.0164005	0.000615874	-0.0581902	0.00985474	9.95815e-08	95	FALSE	NA	NA	FALSE	cg25878057	-60245	0.0370616	5.0677e-06	cg13947137	165445	-0.00154162	0.730637

## Sheet: ST3_disc_rep_visc
sentinel	chr	pos	Illumina_gene	Illumina_anno	Nearest_gene	Nearest_anno	disc_beta	disc_se	disc_p	rep_beta	rep_se	rep_p	comb_beta	comb_se	comb_p	comb_n	dmr	dmr_cgs	dmr_width	GapHunter	nearest_CG_rev	rev_dist	rev_beta	rev_p	nearest_CG_fwd	fwd_dist	fwd_beta	fwd_p
cg01196123	chr12	27414167	STK38L	5'UTR	STK38L	Intron	-0.0869306	0.0150415	1.24944e-06	-0.108656	0.016607	1.16108e-07	-0.0967212	0.0111484	6.81966e-13	95	FALSE	NA	NA	FALSE	cg13014866	-1780	-0.0101184	0.0951573	cg14579651	15233	-0.0133646	0.16424
cg04229930	chr2	224433836			SCG2	Distal Intergenic	-0.145512	0.019292	5.43117e-09	-0.0967868	0.0212089	5.38482e-05	-0.123451	0.0142712	7.61856e-13	95	FALSE	NA	NA	FALSE	cg04572258	-31007	0.00020999	0.986695	cg05986623	28815	-0.00183283	0.796998
cg00071984	chr3	60617504	FHIT;FHIT	5'UTR;5'UTR	FHIT	Intron	-0.175251	0.0230177	4.38243e-09	-0.127711	0.0353625	0.000898225	-0.161103	0.0192911	2.80522e-12	95	FALSE	NA	NA	FALSE	cg04216480	-29667	-0.002976	0.390641	cg00658590	5022	-0.0222092	0.0349802
cg26707845	chr11	78719384	ODZ4	Body	TENM4	Intron	-0.082449	0.0134675	4.29188e-07	-0.0861077	0.0153141	2.0363e-06	-0.0840446	0.0101131	3.35041e-12	95	FALSE	NA	NA	FALSE	cg08580087	-42232	0.0069317	0.240995	cg20482760	5741	0.00351084	0.443679
cg15690822	chr17	33391738	RFFL;RFFL	5'UTR;TSS1500	RFFL	Promoter (<=1kb)	-0.107104	0.0183929	1.09006e-06	-0.131032	0.0220368	7.4292e-07	-0.116929	0.0141207	3.81466e-12	95	FALSE	NA	NA	FALSE	cg05032848	-884	-0.00423173	0.606259	cg11141503	96	-0.0340149	0.00147478
cg15995375	chr8	49201659			UBE2V2	Distal Intergenic	-0.0593998	0.00905066	1.09053e-07	-0.0698002	0.0139992	1.47296e-05	-0.0624655	0.00760057	5.00048e-12	95	FALSE	NA	NA	FALSE	cg13733654	-6401	0.000565602	0.904857	cg27016051	18001	0.0127746	0.237275
cg05941027	chr17	61774174	LIMD2	3'UTR	LIMD2	3' UTR	-0.0669165	0.0121167	2.7823e-06	-0.0702667	0.0115691	4.99101e-07	-0.068669	0.00836749	5.26649e-12	95	FALSE	NA	NA	FALSE	cg02190742	-2910	0.000810465	0.825632	cg05921579	2339	-0.0197453	0.00467279
cg02598872	chr15	96952150			NR2F2	Distal Intergenic	0.136253	0.0232528	9.72688e-07	0.135264	0.0238235	1.71543e-06	0.135771	0.0166403	6.47722e-12	95	FALSE	NA	NA	FALSE	cg22227345	-37	0.110561	4.88263e-11	cg04890851	87	0.108959	2.25712e-10
cg07137983	chr6	135709029	AHI1;AHI1;AHI1;AHI1	3'UTR;Body;Body;Body	AHI1	3' UTR	-0.100555	0.0144837	3.3809e-08	-0.105026	0.025158	0.000173807	-0.101668	0.0125522	8.39398e-12	95	FALSE	NA	NA	TRUE	cg14564351	-64624	-0.00672809	0.248821	cg19564017	12651	0.0060396	0.300828
cg26986989	chr5	2338998			IRX2	Distal Intergenic	-0.106009	0.0167755	2.32346e-07	-0.10619	0.0210438	1.22307e-05	-0.106079	0.0131176	8.87576e-12	95	FALSE	NA	NA	FALSE	cg11182160	-160	-0.0532863	1.46268e-05	cg07866181	102	-0.0184357	0.000148724
cg06237694	chr3	97406327	EPHA6	Body	ARL6	Intron	-0.159643	0.0255832	2.97155e-07	-0.152134	0.0305383	1.49252e-05	-0.156547	0.019611	1.39733e-11	95	FALSE	NA	NA	FALSE	cg22073258	-247615	-0.0035101	0.494079	cg24337235	57098	0.0143269	0.176115
cg11352083	chr17	46674514	LOC404266;LOC404266;LOC404266;LOC404266;HOXB6;LOC404266	Body;Body;Body;Body;Body;Body	HOXB-AS3	Promoter (1-2kb)	-0.0962143	0.0144613	8.24899e-08	-0.0686009	0.0150794	5.62257e-05	-0.0829851	0.0104373	1.60471e-11	95	FALSE	NA	NA	FALSE	cg26279336	-76	-0.121819	9.10839e-09	cg05332887	558	-0.00502946	0.00623781
cg21681030	chr2	46777652	RHOQ	Body	RHOQ	Intron	-0.113699	0.0153898	8.67415e-09	-0.0732843	0.0226455	0.00255533	-0.100931	0.0127286	1.76083e-11	95	FALSE	NA	NA	FALSE	cg14141458	-6835	-0.0083873	0.000835332	cg13461192	4601	0.00216231	0.548282
cg06668065	chr5	92909069	FLJ42709;FLJ42709	Body;Body	NR2F1-AS1	Promoter (2-3kb)	-0.230096	0.034115	6.2186e-08	-0.18873	0.0459139	0.000210326	-0.215382	0.0273835	2.32669e-11	95	FALSE	NA	NA	FALSE	cg22217860	-81	-0.14172	2.58007e-11	cg04541368	360	-0.150017	3.58392e-08
cg19767800	chr5	92914085	FLJ42709;FLJ42709	Body;Body	NR2F1-AS1	Promoter (2-3kb)	-0.143643	0.0225728	2.02492e-07	-0.143184	0.0319694	6.9649e-05	-0.14349	0.0184396	3.34893e-11	95	FALSE	NA	NA	FALSE	cg11853830	-49	-0.154162	5.80885e-11	cg02150354	117	-0.120133	2.33217e-10
cg26304297	chr15	96902800			NR2F2	Distal Intergenic	-0.128759	0.0190302	5.82331e-08	-0.0812364	0.0202837	0.000287315	-0.106511	0.0138784	5.33179e-11	95	FALSE	NA	NA	FALSE	cg17661642	-161	-0.139578	5.68358e-11	cg10763234	759	-0.0314569	0.157095
cg19714595	chr1	202111623	ARL8A	Body	ARL8A	Promoter (2-3kb)	-0.0891568	0.0139948	1.98036e-07	-0.0812426	0.0197232	0.000205018	-0.0865065	0.0114135	8.06234e-11	95	FALSE	NA	NA	FALSE	cg06876872	-1333	-0.00823694	0.182577	cg01140101	1417	-0.000178457	0.933845
cg04168137	chr7	39017630	POU6F2;POU6F2;POU6F2;POU6F2	1stExon;5'UTR;1stExon;5'UTR	POU6F2	Promoter (<=1kb)	-0.109888	0.0172541	1.99203e-07	-0.10161	0.0250292	0.000244527	-0.107221	0.0142058	9.24543e-11	95	FALSE	NA	NA	FALSE	cg22790931	-175	-0.0732119	2.70064e-07	cg08193082	548	-0.00901348	0.42509
cg20335293	chr2	156586057			NR4A2	Distal Intergenic	0.0645765	0.0122413	6.00862e-06	0.0654869	0.0121818	4.39585e-06	0.0650339	0.00863476	9.91323e-11	95	FALSE	NA	NA	FALSE	cg26480091	-182603	0.0141434	0.275786	cg06544882	106828	0.0193502	0.00969058
cg16109381	chr15	34339800	CHRM5	5'UTR	AVEN	Intron	0.138515	0.0272961	1.12025e-05	0.138507	0.0250106	2.65307e-06	0.13851	0.0184403	1.08277e-10	95	FALSE	NA	NA	TRUE	cg26180006	-6266	0.00568784	0.410304	cg11553153	8721	0.0235141	0.00621649
cg14470792	chr4	183168158			TENM3	Intron	0.092513	0.0161788	1.5123e-06	0.0758498	0.0155965	2.15064e-05	0.0838761	0.0112286	1.29548e-10	95	FALSE	NA	NA	FALSE	cg04638710	-246	0.0443583	2.40612e-06	cg26993204	10203	-0.00344753	0.605417
cg22200649	chr12	65961644			HMGA2	Distal Intergenic	-0.0855601	0.0167555	1.01489e-05	-0.0986351	0.0180785	3.4255e-06	-0.0916017	0.012289	1.38809e-10	95	FALSE	NA	NA	FALSE	cg07887163	-3356	-0.00586758	0.492502	cg17341765	35562	0.0367245	0.00266953
cg14718293	chr8	6630755			MIR4659B	Distal Intergenic	0.0569342	0.0104922	3.75616e-06	0.0601438	0.0118972	1.18882e-05	0.0583384	0.00786919	1.65336e-10	95	FALSE	NA	NA	FALSE	cg08588748	-143	0.0131531	0.108613	cg24896021	175	0.157912	4.16313e-10
cg00983732	chr10	81928877	ANXA11;ANXA11;ANXA11	Body;Body;Body	ANXA11	Promoter (2-3kb)	-0.0697072	0.0106106	1.06866e-07	-0.0542474	0.0156998	0.00139554	-0.0648599	0.00879116	1.92926e-10	95	FALSE	NA	NA	FALSE	cg16093537	-3997	-0.00384676	0.383918	cg14178380	3108	-0.0280063	0.00314971
cg19759045	chr5	79135093			CMYA5	Distal Intergenic	-0.116597	0.0203739	1.49032e-06	-0.100909	0.0221944	5.66902e-05	-0.109423	0.0150089	2.81379e-10	95	FALSE	NA	NA	FALSE	cg22455949	-39502	0.00639617	0.276212	cg22172610	6568	0.0104777	0.475235
cg25422405	chr17	3674611	ITGAE	Body	ITGAE	Intron	-0.0525551	0.00925497	1.71107e-06	-0.0502096	0.0110212	5.51372e-05	-0.0515851	0.00708747	2.96547e-10	95	FALSE	NA	NA	FALSE	cg19514148	-12466	0.00115063	0.807579	cg25189247	23382	-0.000275568	0.971177
cg05482236	chr10	8277481			GATA3	Distal Intergenic	-0.125334	0.0236625	5.62179e-06	-0.126399	0.0255502	1.66105e-05	-0.125826	0.017361	3.38618e-10	95	FALSE	NA	NA	FALSE	cg18591727	-161	-0.0805398	1.56489e-05	cg02643589	15	-0.106228	1.1679e-08
cg21328389	chr8	109145172			RSPO2	Distal Intergenic	-0.0810219	0.0123345	1.07153e-07	-0.0640732	0.0206438	0.00365246	-0.0765631	0.0105885	3.64107e-10	95	FALSE	NA	NA	FALSE	cg02362620	-942	0.0031703	0.483466	cg09981361	60936	0.00438082	0.485271
cg23244910	chr6	106434169			PRDM1	Distal Intergenic	0.143619	0.0253271	1.7543e-06	0.152409	0.0340979	7.15885e-05	0.146744	0.020332	3.85711e-10	95	TRUE	5	831	FALSE	cg09322259	-38	0.172084	6.22545e-10	cg09187505	260	0.108628	8.89857e-07
cg01209150	chr5	66596222			CD180	Distal Intergenic	0.0510968	0.00873943	1.01275e-06	0.0720263	0.0164939	9.77013e-05	0.0556847	0.00772237	3.96847e-10	95	FALSE	NA	NA	FALSE	cg22556768	-9637	0.0174467	0.148333	cg00646037	5084	-0.0248392	0.0517602
cg12445786	chr15	89533560			MFGE8	Distal Intergenic	0.069318	0.0129368	4.64328e-06	0.067419	0.0139801	2.438e-05	0.068442	0.00949512	4.01511e-10	95	FALSE	NA	NA	FALSE	cg10850792	-2514	-0.0146516	0.0182031	cg11592786	21	0.0410078	0.000263505
cg05913737	chr6	161285583			MAP3K4	Distal Intergenic	-0.114281	0.0182113	2.66419e-07	-0.0832538	0.022648	0.000747246	-0.102097	0.0141922	4.26936e-10	95	FALSE	NA	NA	FALSE	cg03159191	-132	0.00497107	0.314868	cg08877404	44658	0.00742962	0.230963
cg08462127	chr8	2017365	MYOM2	Body	MYOM2	Intron	-0.0573388	0.0094483	5.06857e-07	-0.0468288	0.0120096	0.000391723	-0.0533207	0.0074257	4.52161e-10	95	FALSE	NA	NA	FALSE	cg20188974	-2952	0.0173479	0.0362959	cg04146801	206	-0.00502084	0.212223
cg05189667	chr5	54742635	PPAP2A;PPAP2A	Body;Body	MIR5687	Intron	0.0637029	0.0107634	8.09651e-07	0.0442439	0.0103719	0.000132393	0.053613	0.00746862	4.56307e-10	95	FALSE	NA	NA	FALSE	cg02008511	-5582	0.00589933	0.282131	cg00235313	6861	0.0101075	0.160778
cg23839002	chr12	44775162	TMEM117	Body	NELL2	Intron	-0.0852629	0.0130789	1.24941e-07	-0.0559048	0.0176906	0.00313946	-0.0748873	0.0105168	5.85046e-10	95	FALSE	NA	NA	FALSE	cg20965660	-353524	0.00693779	0.166322	cg10447658	7297	0.007032	0.424193
cg27123522	chr6	28493312	GPX5;GPX5	TSS1500;TSS1500	GPX5	Promoter (<=1kb)	0.0952887	0.017332	3.00594e-06	0.0758787	0.0165639	5.10604e-05	0.0851441	0.0119748	6.11927e-10	95	FALSE	NA	NA	FALSE	cg26398793	-28	0.037124	0.000962917	cg11562153	188	0.0647532	3.44888e-06
cg25692621	chr7	95115163	ASB4;ASB4	TSS200;TSS200	ASB4	Promoter (<=1kb)	-0.0952243	0.0148135	1.65639e-07	-0.0605934	0.0179149	0.00171016	-0.0811614	0.0114162	6.14482e-10	95	FALSE	NA	NA	FALSE	cg09375488	-137	-0.0871372	2.77174e-07	cg21787063	31	-0.0720588	9.09799e-08
cg00425843	chr10	94883021			CYP26A1	Distal Intergenic	-0.0940883	0.0165755	1.72308e-06	-0.0882075	0.0206519	0.000130262	-0.0917842	0.0129268	6.3879e-10	95	FALSE	NA	NA	FALSE	cg06081691	-1129	-0.00168788	0.705367	cg25800753	8704	-0.0249303	0.000590256
cg07318128	chr17	46683806	HOXB6	TSS1500	HOXB6	Promoter (1-2kb)	-0.13487	0.0251923	4.71003e-06	-0.111824	0.023782	3.52806e-05	-0.122684	0.0172935	6.55748e-10	95	FALSE	NA	NA	FALSE	cg20591728	-200	-0.15297	7.34556e-09	cg25750507	198	-0.122732	2.17553e-08
cg27023822	chr15	97413877			SPATA8	Distal Intergenic	0.0979082	0.0169456	1.25569e-06	0.0820168	0.0198247	0.000194369	0.0911992	0.0128812	6.96957e-10	95	FALSE	NA	NA	FALSE	cg10146423	-68482	0.00355253	0.403183	cg07108754	22284	0.00138152	0.829259
cg12701603	chr1	3023977	PRDM16;PRDM16	Body;Body	MIR4251	Intron	-0.0707371	0.0118695	7.12203e-07	-0.0596085	0.0158515	0.000586226	-0.0667391	0.0095011	8.85395e-10	95	FALSE	NA	NA	FALSE	cg03935455	-2021	0.00411608	0.353158	cg05641535	2177	0.00627798	0.454067
cg25069770	chr11	41729341			LRRC4C	Distal Intergenic	-0.0908473	0.0154931	9.60405e-07	-0.0870962	0.0226279	0.000453476	-0.0896501	0.0127837	9.30329e-10	95	FALSE	NA	NA	FALSE	cg00400096	-84812	0.000170065	0.912311	cg02585440	6361	0.0323535	0.0062128
cg23879743	chr4	170897284			LINC02275	Promoter (<=1kb)	-0.10565	0.0169957	3.2005e-07	-0.0760813	0.0223576	0.00161487	-0.0948211	0.0135302	9.49272e-10	95	FALSE	NA	NA	FALSE	cg07578108	-70	-0.0658205	1.38058e-07	cg03116035	214	-0.0480046	9.05518e-07
cg24008358	chr12	130386672	TMEM132D	Body	TMEM132D	Promoter (1-2kb)	0.0961352	0.0172992	2.49831e-06	0.0730259	0.0167099	9.67135e-05	0.0841802	0.0120186	9.65613e-10	95	FALSE	NA	NA	FALSE	cg08261450	-1938	0.0146306	0.0784941	cg10639585	459	0.00284066	0.409548
cg17072368	chr17	56004592			CUEDC1	Intron	-0.0889211	0.0147307	5.60432e-07	-0.0628924	0.0169224	0.000665214	-0.0777004	0.0111108	1.01195e-09	95	FALSE	NA	NA	FALSE	cg07373578	-11073	-0.0236319	0.00357893	cg21374048	8968	-0.00208049	0.688959
cg15092231	chr19	14046666	PODNL1;PODNL1;PODNL1	Body;Body;Body	PODNL1	Promoter (2-3kb)	-0.0284146	0.00508394	2.26196e-06	-0.0321931	0.00767462	0.000163704	-0.029567	0.00423835	1.08936e-09	95	FALSE	NA	NA	FALSE	cg09934852	-981	-0.00350499	0.24925	cg07425555	2352	0.0112372	0.0469974
cg09508665	chr16	7382187	A2BP1;A2BP1;A2BP1;A2BP1;A2BP1;A2BP1	Body;TSS1500;TSS1500;Body;TSS1500;Body	RBFOX1	Promoter (<=1kb)	0.143137	0.0260122	2.96109e-06	0.0886041	0.0194819	5.64456e-05	0.108201	0.0155934	1.27746e-09	95	FALSE	NA	NA	FALSE	cg03391464	-7645	-0.00820278	0.441477	cg07944396	327	0.0476573	0.0307559
cg12700319	chr1	8272199			SLC45A1	Distal Intergenic	0.0721448	0.011932	5.43435e-07	0.0406365	0.010297	0.000341257	0.0540856	0.00779556	1.28245e-09	95	FALSE	NA	NA	FALSE	cg00590817	-118	0.0881928	2.57969e-08	cg06780032	78	0.0845606	5.15443e-07
cg11241627	chr7	19185165	FERD3L	TSS200	FERD3L	Promoter (<=1kb)	0.0905407	0.0164992	3.10387e-06	0.0629066	0.0142102	8.15103e-05	0.0746752	0.0107672	1.29671e-09	95	FALSE	NA	NA	FALSE	cg25691167	-204	0.01967	2.64762e-05	cg07270153	95	0.0532005	1.53155e-06
cg13196806	chr10	133996309	JAKMIP3	3'UTR	DPYSL4	3' UTR	-0.0967205	0.017194	2.02081e-06	-0.0717012	0.0171462	0.000170177	-0.084176	0.0121411	1.30931e-09	95	FALSE	NA	NA	FALSE	cg24877675	-922	-0.0157204	0.234999	cg16046937	850	-0.0806933	5.84335e-06
cg26349474	chr17	46705637			HOXB9	Promoter (1-2kb)	0.146448	0.0282839	8.13399e-06	0.137535	0.0298945	5.32618e-05	0.142238	0.0205455	1.53196e-09	95	FALSE	NA	NA	FALSE	cg20710730	-60	0.0960749	1.18683e-08	cg11199172	1701	0.0859756	2.57591e-05
cg04119984	chr5	171190154			FBXW11	Distal Intergenic	-0.0750121	0.0148137	1.15839e-05	-0.0769445	0.0164935	3.94953e-05	-0.0758749	0.0110211	1.61235e-09	95	FALSE	NA	NA	FALSE	cg22893605	-4830	0.00727517	0.427047	cg24526760	19291	0.00215415	0.554565
cg00567542	chr6	53826994			MLIP-IT1	Intron	0.122717	0.0231186	5.42546e-06	0.0921507	0.0206561	7.34677e-05	0.10572	0.0154034	1.76476e-09	95	FALSE	NA	NA	FALSE	cg05051799	-18205	0.0112317	0.432523	cg16709433	5599	-0.0162981	0.0309608
cg04171052	chr16	87879581	SLC7A5	Body	SLC7A5	Intron	-0.0835006	0.0134001	3.05428e-07	-0.0631636	0.0211688	0.00501895	-0.0776827	0.0113223	1.78301e-09	95	FALSE	NA	NA	FALSE	cg03553613	-79	-0.0746786	6.52665e-08	cg26637881	117	-0.0476664	0.000257556
cg14523574	chr1	36948570	CSF3R;CSF3R;CSF3R;CSF3R	TSS200;TSS200;TSS200;TSS200	CSF3R	Promoter (<=1kb)	-0.0423221	0.0069487	4.73328e-07	-0.0406789	0.0129509	0.00330534	-0.0419548	0.00612303	1.85345e-09	95	FALSE	NA	NA	FALSE	cg11674933	-257	-0.0299929	2.07306e-05	cg13084345	163	-0.0170777	0.00905752
cg14279307	chr1	95975855			LINC01761	Distal Intergenic	0.0550378	0.00949258	1.17901e-06	0.0392721	0.01032	0.000514704	0.0478122	0.0069865	1.92171e-09	95	FALSE	NA	NA	FALSE	cg11584101	-66	0.0478006	1.37714e-05	cg14848409	72305	-0.0127903	0.0309936
cg25749254	chr10	3823907	KLF6;KLF6;KLF6;KLF6	Body;Body;Body;Body	KLF6	Exon	0.0654605	0.0126453	8.16203e-06	0.0652621	0.0145935	7.11004e-05	0.0653754	0.00955667	1.94399e-09	95	FALSE	NA	NA	FALSE	cg06048750	-63	0.036333	8.65339e-05	cg26808618	109	0.0567883	2.20064e-07
cg11079619	chr7	41742630	INHBA;LOC285954;INHBA;LOC285954	5'UTR;Body;1stExon;Body	INHBA	Promoter (<=1kb)	-0.0712058	0.0127658	2.34256e-06	-0.0589538	0.014625	0.00027536	-0.0659076	0.00961737	1.94927e-09	95	FALSE	NA	NA	FALSE	cg15291905	-959	-0.0228029	0.0154541	cg18413237	165	-0.0422378	6.20784e-06
cg22718853	chr1	55404229			TMEM61	Distal Intergenic	-0.112453	0.0183712	4.30359e-07	-0.0736835	0.0219421	0.00186508	-0.096476	0.0140859	1.98151e-09	95	FALSE	NA	NA	FALSE	cg26542962	-34356	-0.0052106	0.524389	cg05306153	12185	0.00183486	0.500977
cg04276626	chr17	57918500	MIR21	TSS200	MIR21	Promoter (<=1kb)	0.113554	0.0196465	1.24752e-06	0.0958123	0.0262544	0.000806292	0.107186	0.0157299	2.17894e-09	95	FALSE	NA	NA	FALSE	cg27023597	-238	0.0336475	0.00125416	cg02515217	100	0.100757	5.97808e-07
cg19703946	chr2	120127622	DBI;DBI;DBI	Body;Body;Body	DBI	Promoter (2-3kb)	-0.103976	0.0170087	4.41341e-07	-0.0814062	0.0265003	0.0039764	-0.0973912	0.0143141	2.2762e-09	95	FALSE	NA	NA	FALSE	cg18229710	-1297	0.00142016	0.687561	cg07944060	59181	0.00545151	0.201812
cg03026119	chr11	30741136			MPPED2	Distal Intergenic	0.112167	0.0202876	2.72918e-06	0.0869545	0.0214735	0.000252054	0.100276	0.0147469	2.31617e-09	95	FALSE	NA	NA	FALSE	cg17518931	-132938	0.0116417	0.135744	cg05867750	10867	0.0228815	0.044433
cg16423186	chr15	60105324			BNIP2	Distal Intergenic	0.0565865	0.0108502	7.24096e-06	0.0467091	0.0106565	9.30103e-05	0.0515588	0.00760282	2.50405e-09	95	FALSE	NA	NA	FALSE	cg26009797	-60757	0.0579455	0.00199213	cg07920376	4829	-0.00659241	0.630203
cg21001780	chr17	72130089			RPL38	Distal Intergenic	0.0368094	0.0067933	3.84904e-06	0.0423473	0.0103749	0.000229072	0.0384712	0.00568335	2.64028e-09	95	FALSE	NA	NA	FALSE	cg25224232	-134	0.0682202	3.45e-09	cg09483318	87	0.0421745	1.87227e-07
cg04176557	chr11	75902270	WNT11	Body	WNT11	Intron	-0.0393266	0.00705741	2.38289e-06	-0.0482275	0.0123868	0.000398454	-0.0415079	0.00613197	2.6406e-09	95	FALSE	NA	NA	FALSE	cg12471171	-4067	-0.026677	0.00433249	cg07115519	1914	-0.00069972	0.839165
cg04741284	chr20	56324226			PMEPA1	Distal Intergenic	0.100037	0.0178439	2.14436e-06	0.0347081	0.00680706	1.03896e-05	0.0430073	0.00636	2.71995e-09	95	FALSE	NA	NA	FALSE	cg01084693	-152	0.0523052	8.57164e-09	cg02909793	283	0.0021007	0.771298
cg11028167	chr17	77311611	HRNBP3	5'UTR	RBFOX3	Intron	0.0523374	0.00847833	3.66152e-07	0.0367076	0.0124552	0.00552405	0.0473883	0.00700865	2.72861e-09	95	FALSE	NA	NA	FALSE	cg04771199	-34	0.0228471	5.54434e-06	cg17531849	155	0.017017	0.00279629
cg11076814	chr4	11225303			MIR572	Distal Intergenic	-0.0852793	0.0139951	4.69093e-07	-0.0576081	0.0182151	0.00311825	-0.0750079	0.0110977	2.75821e-09	95	FALSE	NA	NA	FALSE	cg26852894	-67962	-0.0304399	0.0783345	cg03641745	8128	-0.00690469	0.146697
cg23477774	chr5	169235791	DOCK2	Body	DOCK2	Intron	0.0847356	0.016007	5.67576e-06	0.0689093	0.0162854	0.000146752	0.0769588	0.0114158	2.97133e-09	95	FALSE	NA	NA	FALSE	cg05008366	-9810	-0.00547142	0.368797	cg04851471	1582	-0.00834151	0.181393
cg22626825	chr3	16766180			PLCL2	Distal Intergenic	0.0740257	0.0140001	5.78518e-06	0.0654258	0.0155768	0.000161056	0.0701829	0.0104125	2.98618e-09	95	FALSE	NA	NA	FALSE	cg24264042	-27763	-0.0114603	0.229016	ch.3.382096F	2492	-0.00554992	0.283116
cg15297220	chr4	134589655			PCDH10	Distal Intergenic	-0.106086	0.0199912	5.45146e-06	-0.108015	0.0260574	0.000189704	-0.106801	0.0158611	3.07334e-09	95	FALSE	NA	NA	FALSE	cg19839601	-130452	0.0293365	0.0150545	ch.4.134900688F	91583	0.000391971	0.868796
cg16871561	chr12	98986887	SLC25A3;SLC25A3;SLC25A3	TSS1500;TSS1500;TSS1500	SLC25A3	Promoter (<=1kb)	0.129579	0.0209244	3.4443e-07	0.0768397	0.0248988	0.00382888	0.107749	0.0160189	3.16799e-09	95	FALSE	NA	NA	FALSE	cg11088051	-95	0.0237345	0.00189449	cg00763151	324	-0.00268316	0.0418008
cg04011470	chr8	22079330	PHYHIP;PHYHIP	Body;Body	PHYHIP	Exon	0.0956533	0.018356	7.33693e-06	0.102112	0.024223	0.000153869	0.0980094	0.0146299	3.55598e-09	95	FALSE	NA	NA	FALSE	cg00575769	-75	0.089761	1.03406e-07	cg20086660	552	0.0305733	0.122655
cg26860855	chr7	152618527			ACTR3B	Distal Intergenic	-0.0937124	0.0165044	1.71399e-06	-0.0750106	0.0207364	0.000883372	-0.0864596	0.0129134	3.61602e-09	95	FALSE	NA	NA	FALSE	cg13504480	-14921	0.0572189	5.52446e-05	cg27223272	350	0.0050895	0.11563
cg03276982	chr8	119024055	EXT1	Body	EXT1	Intron	0.06213	0.0116072	4.72364e-06	0.0531594	0.0131376	0.000254323	0.0581974	0.00869853	3.69125e-09	95	FALSE	NA	NA	FALSE	cg23918610	-5914	-0.00398442	0.352943	cg02925848	6650	0.029509	0.0932034
cg03919657	chr17	48502312	ACSF2	TSS1500	ACSF2	Promoter (1-2kb)	-0.0925372	0.0174892	5.72118e-06	-0.072518	0.0174902	0.000189169	-0.0825281	0.0123671	3.97287e-09	95	FALSE	NA	NA	FALSE	cg06907210	-1856	0.00101518	0.897911	cg22002216	611	-0.0609414	3.99719e-05
cg26912314	chr16	56291781	GNAO1;GNAO1	Body;Body	MIR3935	Intron	-0.0619456	0.0108059	1.44577e-06	-0.0467578	0.0132542	0.00113851	-0.0558814	0.00837518	3.98887e-09	95	FALSE	NA	NA	FALSE	cg08698835	-12505	0.000661536	0.867564	cg04930816	11840	0.0397188	0.00472977
cg01652078	chr16	81726134	CMIP;CMIP	Body;Body	LOC100129617	Intron	-0.121986	0.0209678	1.10847e-06	-0.0915211	0.027193	0.001791	-0.110626	0.0166048	4.16118e-09	95	FALSE	NA	NA	FALSE	cg08186892	-235	0.00135683	0.656403	cg27396760	119	-0.0836533	5.14428e-07
cg09612418	chr3	51910664	IQCF5	TSS1500	IQCF5	Promoter (1-2kb)	0.0550994	0.00922785	6.87304e-07	0.0386811	0.0123462	0.00337692	0.0492148	0.00739141	4.2314e-09	95	FALSE	NA	NA	FALSE	cg23716309	-426	0.032916	0.000140417	cg12898868	69	0.0361985	1.09283e-05
cg20545410	chr10	33232548	ITGB1;ITGB1	5'UTR;5'UTR	ITGB1	Intron	-0.0721899	0.0128912	2.18681e-06	-0.0538716	0.0144741	0.000654938	-0.0640868	0.00962664	4.25209e-09	95	FALSE	NA	NA	FALSE	cg16365445	-1862	-0.00227446	0.750542	cg09624923	11663	-0.00448941	0.579937
cg23976431	chr11	102867025			MMP13	Distal Intergenic	0.0568008	0.0112395	1.19481e-05	0.0538628	0.0124671	0.000112361	0.0554836	0.00834787	4.45186e-09	95	FALSE	NA	NA	FALSE	cg15026569	-6763	0.0274866	0.0202946	cg25243475	66021	0.00233899	0.628921
cg21547054	chr1	230458393	PGBD5	3'UTR	GALNT2	3' UTR	-0.115782	0.0187978	3.82122e-07	-0.0741481	0.0264428	0.00799079	-0.101805	0.015321	4.48208e-09	95	FALSE	NA	NA	FALSE	cg27224809	-59	-0.0803816	5.81118e-07	cg06313507	427	0.00826655	0.167969
cg19594433	chr15	75147064	SCAMP2	Body	SCAMP2	Promoter (<=1kb)	-0.0880354	0.0159089	2.68804e-06	-0.0864735	0.0236857	0.000802862	-0.0875498	0.0132064	4.7875e-09	95	FALSE	NA	NA	FALSE	cg19639490	-401	-0.0917008	1.38304e-08	cg15299233	15109	-0.0187834	0.0436519
cg07966251	chr2	10192518	KLF11	Body	KLF11	Exon	-0.102805	0.0177565	1.20984e-06	-0.0849591	0.0259332	0.00229151	-0.0971087	0.0146512	4.81377e-09	95	FALSE	NA	NA	FALSE	cg03454669	-39	-0.137383	3.11041e-08	cg09641127	1377	-0.0101764	0.120261
cg01100322	chr12	96042879			PGAM1P5	Promoter (<=1kb)	-0.0916284	0.0167683	3.33644e-06	-0.0729059	0.0190953	0.000496293	-0.0834769	0.0125998	4.87149e-09	95	FALSE	NA	NA	FALSE	cg21673077	-740	0.000851109	0.908207	cg00480142	3864	-0.0146442	0.201968
cg17803589	chr21	46948365	SLC19A1	Body	SLC19A1	Intron	-0.084897	0.0142855	7.50247e-07	-0.0658173	0.0219761	0.004874	-0.0792295	0.0119773	5.08842e-09	95	FALSE	NA	NA	FALSE	cg22991943	-12803	-0.00221493	0.506039	cg03031182	337	-0.00764345	0.26374
cg11149277	chr7	158940841			VIPR2	Distal Intergenic	-0.0731783	0.0136654	4.69007e-06	-0.073183	0.0188574	0.000413377	-0.0731799	0.0110654	5.12261e-09	95	FALSE	NA	NA	FALSE	cg08614290	-2350	0.0028694	0.688962	cg27269790	5115	0.00394405	0.583499
cg05619449	chr12	124693173			RFLNA	Intron	0.0956084	0.0179613	5.18026e-06	0.078922	0.0200111	0.000343784	0.0881634	0.0133667	5.52064e-09	95	FALSE	NA	NA	FALSE	cg25051510	-20552	-0.0284831	0.000208864	cg07292311	9048	0.00943204	0.157212
cg03526625	chr6	38110098	ZFAND3	Body	ZFAND3	Intron	-0.0863271	0.0147018	9.36274e-07	-0.0657491	0.0213057	0.00382983	-0.0796894	0.0121005	5.76361e-09	95	FALSE	NA	NA	FALSE	cg08889776	-4407	0.0269993	0.0203397	cg07304186	2180	0.00318395	0.395278
cg19708340	chr6	7565681	DSP;DSP	Body;Body	DSP	Exon	-0.0412468	0.00753867	3.26452e-06	-0.0438318	0.0119708	0.000778682	-0.0419809	0.0063791	5.87732e-09	95	FALSE	NA	NA	FALSE	cg19402039	-19470	0.0139635	0.242993	cg02789094	20030	0.00225626	0.433867
cg05389686	chr16	49448778			C16orf78	Distal Intergenic	0.0475417	0.00862102	2.85295e-06	0.0335442	0.00891496	0.000582408	0.0407775	0.00619729	5.90524e-09	95	FALSE	NA	NA	FALSE	cg26564280	-5025	0.00343044	0.588423	cg03076945	104	0.0151468	0.00117584
cg14592673	chr17	48768755	ABCC3	3'UTR	ABCC3	3' UTR	-0.102146	0.0185391	2.89664e-06	-0.0810981	0.022155	0.000781086	-0.0934774	0.0142179	6.03853e-09	95	FALSE	NA	NA	FALSE	cg18426477	-4251	-0.0099177	0.188688	cg13096278	1585	0.01129	0.0942977
cg07283015	chr18	22039857	HRH4;HRH4;HRH4	TSS1500;TSS1500;TSS1500	HRH4	Promoter (<=1kb)	-0.0583789	0.0116697	1.39935e-05	-0.0484065	0.0114371	0.000146286	-0.0532923	0.00816825	7.47277e-09	95	FALSE	NA	NA	FALSE	cg26442509	-361	0.00857549	0.221298	cg16126186	14129	0.00217097	0.534021
cg21629384	chr15	38243575	TMCO5A	3'UTR	TMCO5A	3' UTR	-0.0913221	0.0164516	2.5474e-06	-0.0708428	0.0201835	0.00119716	-0.0831472	0.012752	7.60102e-09	95	FALSE	NA	NA	FALSE	cg15286206	-10307	-0.0383856	0.00132114	cg09487822	31927	-0.00215061	0.801652
cg05914582	chr12	6588003			VAMP1	Distal Intergenic	0.0506089	0.00902837	2.14885e-06	0.0387997	0.0114024	0.00161563	0.0460582	0.00707821	8.03976e-09	95	FALSE	NA	NA	FALSE	cg09237989	-157	0.0578546	1.17555e-06	cg13847998	2160	-0.0160405	0.0257008
cg14308375	chr4	111545119	PITX2;PITX2;PITX2	TSS1500;Body;Body	PITX2	Promoter (<=1kb)	0.108294	0.0197415	3.12264e-06	0.0950905	0.0270166	0.00116471	0.103698	0.0159395	8.08375e-09	95	FALSE	NA	NA	FALSE	cg08867413	-57	0.0722728	2.2053e-06	cg17929238	509	0.0784657	6.22286e-05
cg04011995	chr1	41326317			CITED4	Promoter (1-2kb)	-0.0856507	0.0155962	3.0634e-06	-0.0811354	0.0233915	0.00134453	-0.0842611	0.0129763	8.51513e-09	95	FALSE	NA	NA	FALSE	cg01074104	-1923	-0.00449346	0.17216	cg13150171	575	-0.00384653	0.505545
cg25570453	chr7	14834316	DGKB;DGKB	Body;Body	DGKB	Intron	0.0597131	0.0104241	1.46497e-06	0.0542092	0.0178669	0.00439634	0.0583154	0.00900374	9.1365e-09	95	FALSE	NA	NA	FALSE	cg01019188	-24790	0.00775646	0.27353	cg00308440	39792	-0.0234224	0.17477
cg26482609	chr19	47223398	STRN4;STRN4	3'UTR;3'UTR	PRKD2	3' UTR	-0.0788109	0.014046	2.11315e-06	-0.0680237	0.0209162	0.00244589	-0.0754582	0.0116607	9.35673e-09	95	FALSE	NA	NA	FALSE	cg13685883	-2550	-0.0037962	0.0329817	cg18370407	23317	-0.0395301	3.45119e-05
cg19541865	chr3	132035647	ACPP;ACPP	TSS1500;TSS1500	ACPP	Promoter (<=1kb)	0.0767397	0.0152018	1.21583e-05	0.0866111	0.0214956	0.000267496	0.0800308	0.0124117	1.03164e-08	95	FALSE	NA	NA	FALSE	cg01130010	-26525	-0.00836612	0.329585	cg15958424	420	0.017467	0.102693
cg06323332	chr16	4714229	MGRN1;MGRN1;MGRN1;MGRN1	Body;Body;Body;Body	NUDT16L1	Intron	-0.062658	0.0111595	2.08787e-06	-0.0529453	0.016688	0.00303536	-0.0596568	0.0092765	1.10872e-08	95	FALSE	NA	NA	FALSE	cg02647929	-149	-0.0258121	0.0101282	cg27193519	214	-0.0187379	0.0132485
cg05495454	chr18	75688003			GALR1	Distal Intergenic	-0.115175	0.0227864	1.19163e-05	-0.10851	0.0272809	0.000311523	-0.112436	0.0174885	1.11726e-08	95	FALSE	NA	NA	FALSE	cg15299888	-7197	-0.00416824	0.470527	cg15606654	2238	0.00990753	0.0345479
cg04211018	chr1	62783533	KANK4	5'UTR	KANK4	Promoter (1-2kb)	-0.0964837	0.018879	1.00164e-05	-0.0865143	0.0221232	0.00037904	-0.0922829	0.0143608	1.13207e-08	95	FALSE	NA	NA	FALSE	cg18348494	-1796	-0.0270989	2.01769e-05	cg05539515	736	0.0139655	0.0417056
cg23564535	chr11	133900322			LOC100128239	Promoter (1-2kb)	-0.10163	0.0188562	4.20908e-06	-0.100554	0.0287641	0.00124568	-0.101307	0.0157697	1.14119e-08	95	FALSE	NA	NA	FALSE	cg03961718	-410	-0.0372014	1.93329e-05	cg16082695	524	-0.0363511	4.80921e-05
cg16258545	chr2	128334565	MYO7B	Body	MYO7B	Intron	-0.110629	0.0188011	9.01034e-07	-0.0738861	0.0264016	0.00810452	-0.0982658	0.0153148	1.17892e-08	95	FALSE	NA	NA	FALSE	cg09273212	-2972	0.00127878	0.302343	cg23898305	13336	0.0163558	0.0190051
cg21325802	chr7	16948307			AGR3	Distal Intergenic	-0.0988282	0.0196779	1.31666e-05	-0.100446	0.0252572	0.000312062	-0.0994392	0.0155228	1.23181e-08	95	FALSE	NA	NA	FALSE	cg13204673	-2865	-0.00312171	0.622772	cg01187600	8243	0.00260421	0.40464
cg22871227	chr5	173987519			MSX2	Distal Intergenic	-0.0541822	0.00987218	3.09612e-06	-0.0520364	0.0157658	0.00214256	-0.0535778	0.00836716	1.24564e-08	95	FALSE	NA	NA	FALSE	cg25595084	-1106	0.00479036	0.230056	cg03856606	11343	0.0124795	0.152691
cg22603393	chr1	39878781	KIAA0754;MACF1;MACF1	1stExon;Body;Body	KIAA0754	Exon	-0.0840426	0.0154482	3.59632e-06	-0.0683084	0.0199879	0.00155078	-0.0781587	0.012223	1.29357e-08	95	FALSE	NA	NA	FALSE	cg19589131	-2722	0.00423634	0.53744	cg23108607	630	0.00792211	0.428483
cg10773016	chr4	6690812			S100P	Distal Intergenic	0.0615638	0.0107908	1.57465e-06	0.0382556	0.0118695	0.00264835	0.0510168	0.00798444	1.32028e-08	95	FALSE	NA	NA	FALSE	cg02853152	-110	0.0403258	4.41067e-07	cg23804620	82	0.0461	9.59405e-08
cg13665684	chr7	30840711	FAM188B	Body	MINDY4	Intron	-0.0580297	0.0111735	7.74651e-06	-0.052435	0.0140619	0.000641999	-0.0558644	0.00874805	1.34043e-08	95	FALSE	NA	NA	FALSE	cg06786000	-2318	0.00653421	0.150552	cg10687006	399	-0.0168655	0.0240099
cg14023573	chr8	140971379	TRAPPC9;TRAPPC9	Body;Body	KCNK9	Intron	0.0348944	0.00635256	3.05209e-06	0.0323501	0.00995149	0.00245544	0.0341578	0.00535458	1.37914e-08	95	FALSE	NA	NA	FALSE	cg02225004	-1002	-0.00072305	0.816396	cg26858152	144	0.0312877	0.000202006
cg01304575	chr20	43380866	RIMS4	3'UTR	KCNK15	3' UTR	-0.0369611	0.00657668	2.0539e-06	-0.0297557	0.00967779	0.00394747	-0.0346848	0.00543953	1.39513e-08	95	FALSE	NA	NA	FALSE	cg07046101	-1365	-0.00531367	0.65435	cg20752831	1865	0.0196427	0.00145364
cg11782250	chr8	3429382	CSMD1	Body	CSMD1	Intron	0.107648	0.0213254	1.21649e-05	0.0805537	0.020129	0.000289968	0.0933195	0.014638	1.40272e-08	95	FALSE	NA	NA	FALSE	cg17057268	-13161	-0.00913397	0.472631	cg14940233	46	0.109437	1.9157e-07
cg24496563	chr1	67842041	IL12RB2	Body	SERBP1	Intron	0.0950633	0.0170903	2.45812e-06	0.0647872	0.0195556	0.00207084	0.0819528	0.0128685	1.44276e-08	95	FALSE	NA	NA	FALSE	cg03134285	-5368	-0.0602338	0.000721727	cg23042676	13746	0.00121236	0.84864
cg08632420	chr16	19117471			ITPRIPL2	Distal Intergenic	-0.13383	0.0241026	2.5351e-06	-0.0915013	0.0275595	0.00203049	-0.115486	0.018143	1.46203e-08	95	FALSE	NA	NA	TRUE	cg27496846	-16184	-0.0022912	0.647654	cg00150245	5233	0.00831937	0.0268768
cg18327049	chr14	103470338	CDC42BPB	Body	CDC42BPB	Exon	-0.0937759	0.0163485	1.43028e-06	-0.0697214	0.024628	0.00746035	-0.0864183	0.0136207	1.59479e-08	95	FALSE	NA	NA	FALSE	cg12195230	-38	-0.0365557	6.90649e-07	cg04754454	5328	-0.000756427	0.856917
cg07139162	chr16	70465351	ST3GAL2	5'UTR	ST3GAL2	Intron	-0.0902151	0.0170633	5.79284e-06	-0.0773346	0.0218674	0.00111075	-0.0853405	0.0134524	1.59998e-08	95	FALSE	NA	NA	FALSE	cg04957757	-2133	-0.00622919	0.528299	cg08641155	3885	-0.00326901	0.347288
cg17707095	chr6	166993541	RPS6KA2;RPS6KA2	Body;Body	RPS6KA2	Intron	-0.0393403	0.00759092	8.01492e-06	-0.0574013	0.0147845	0.000486598	-0.0431082	0.00675284	1.70744e-08	95	FALSE	NA	NA	FALSE	cg05063670	-6979	-0.00105392	0.911551	cg23464284	3296	-0.00101965	0.829652
cg03779326	chr3	128278532			LINC01565	Distal Intergenic	-0.0434554	0.00857272	1.13942e-05	-0.0342431	0.00887925	0.000443734	-0.039011	0.00616735	1.72908e-08	95	FALSE	NA	NA	FALSE	cg15130211	-2476	-0.0451257	7.86831e-05	cg17917368	8438	-0.00271429	0.366351
cg13270625	chr18	21452819	LAMA3;LAMA3;LAMA3;LAMA3	TSS200;TSS200;Body;Body	LAMA3	Promoter (<=1kb)	-0.0536704	0.00957086	2.13449e-06	-0.047621	0.0161753	0.00556914	-0.0521017	0.00823696	1.72948e-08	95	FALSE	NA	NA	FALSE	cg20937934	-31	-0.0403417	1.81831e-06	cg03634729	10	-0.0269526	0.000682474
cg26067259	chr5	92927796	NR2F1	Body	NR2F1	Intron	-0.0750511	0.014487	8.06366e-06	-0.0634147	0.017316	0.0007773	-0.0702599	0.0111112	1.74421e-08	95	FALSE	NA	NA	FALSE	cg23983453	-2272	-0.0862683	0.000951586	cg07777270	819	-0.0325842	7.54806e-05
cg20782724	chr7	47518657	TNS3	5'UTR	TNS3	Intron	-0.0868232	0.0170344	1.0451e-05	-0.078615	0.0209961	0.000614168	-0.083565	0.0132283	1.79022e-08	95	FALSE	NA	NA	FALSE	cg16329896	-3597	0.00878422	0.307125	cg01899074	2054	0.0130321	0.0508087
cg07717347	chr17	1410747	INPP5K;INPP5K;INPP5K	Body;Body;Body	INPP5K	Intron	-0.0609673	0.0119881	1.08225e-05	-0.0457077	0.0119463	0.000484773	-0.0533109	0.00846205	1.9238e-08	95	FALSE	NA	NA	FALSE	cg24516799	-819	-0.0645739	1.74625e-06	cg23346781	1702	0.00191241	0.638974
cg04513214	chr5	17057446			MYO10	Distal Intergenic	-0.0894898	0.0173958	9.0234e-06	-0.0732478	0.0198983	0.000736363	-0.0824538	0.0130966	1.95798e-08	95	FALSE	NA	NA	FALSE	cg26185356	-38439	0.000783179	0.838822	cg20555234	56170	-0.0358463	0.0337744
cg26671873	chr4	188104526			LOC339975	Distal Intergenic	-0.0656246	0.0130886	1.35142e-05	-0.0698571	0.0183513	0.000512883	-0.0670517	0.010656	1.98614e-08	95	FALSE	NA	NA	FALSE	cg06716419	-6559	-0.055096	0.000364864	cg20576590	27096	0.0535288	0.000536024
cg23030040	chr4	3414302	RGS12;RGS12;RGS12	Body;Body;Body	RGS12	Promoter (<=1kb)	-0.0996574	0.0183724	3.77991e-06	-0.0886649	0.0277019	0.00281375	-0.0962993	0.0153111	2.0102e-08	95	FALSE	NA	NA	FALSE	cg07891069	-596	0.00248174	0.437449	cg02993699	833	0.00651039	0.19454
cg08141959	chr13	106809125			LINC00460	Distal Intergenic	0.0413484	0.00752476	3.03301e-06	0.0409192	0.0134793	0.00437718	0.0412464	0.00657031	2.11237e-08	95	FALSE	NA	NA	FALSE	cg05418947	-5472	0.0146447	0.246083	cg13954022	16525	-0.0446645	1.27567e-05
cg17000666	chr13	45082099	TSC22D1	Body	TSC22D1	Intron	-0.0945329	0.0178914	5.85378e-06	-0.0770581	0.0225141	0.00152857	-0.0877689	0.0140071	2.21833e-08	95	FALSE	NA	NA	FALSE	cg02535735	-36519	0.0304398	0.0114184	cg16023991	58161	0.0174927	0.0157392
cg14417896	chr15	70087153			LINC00593	Distal Intergenic	-0.0997192	0.0190864	7.03366e-06	-0.0723018	0.020144	0.000956803	-0.0867491	0.0138549	2.26326e-08	95	FALSE	NA	NA	FALSE	cg17062917	-32614	-0.00271742	0.542234	cg16125725	14149	-0.0457	0.019481
cg18766054	chr8	1992139	MYOM2	TSS1500	MYOM2	Promoter (1-2kb)	-0.0583151	0.0111241	6.65921e-06	-0.0471689	0.0135518	0.00129993	-0.0538281	0.00859831	2.27204e-08	95	FALSE	NA	NA	FALSE	cg03589230	-40	-0.0460393	6.34557e-08	cg10700718	580	-0.0027342	0.725573
cg01193174	chr15	70028266			LINC00593	Distal Intergenic	-0.062121	0.01168	5.25265e-06	-0.0663643	0.0200722	0.0021093	-0.0631944	0.0100952	2.27678e-08	95	FALSE	NA	NA	FALSE	cg16900264	-32244	-0.000555581	0.962793	cg08422793	23244	-0.000880067	0.937459
cg21125296	chr12	30950752			LINC00941	Promoter (2-3kb)	-0.0697089	0.013007	4.62682e-06	-0.0550006	0.0166964	0.00218071	-0.0641539	0.0102609	2.34966e-08	95	FALSE	NA	NA	FALSE	cg23006497	-1071	-6.84244e-05	0.970868	cg00689067	1280	0.000719667	0.844653
cg02062816	chr1	163166949	RGS5	Body	RGS5	Intron	0.0863364	0.0167962	9.13864e-06	0.0763987	0.0213531	0.000988182	0.0825379	0.0132015	2.35111e-08	95	FALSE	NA	NA	FALSE	cg04353106	-30282	0.0133818	0.360655	cg10604646	5700	0.00606166	0.473861
cg26937772	chr16	56704905	MT1H	3'UTR	MT1H	Promoter (1-2kb)	-0.0819764	0.0146301	2.16422e-06	-0.0656697	0.0233263	0.00776607	-0.0773727	0.0123941	2.44591e-08	95	FALSE	NA	NA	FALSE	cg05958050	-1505	-0.0226922	0.0607146	cg16426215	1949	-0.00837526	0.262725
cg25150773	chr11	75308706	MAP6	Body	SERPINH1	Intron	-0.0402163	0.00738995	3.57696e-06	-0.0357754	0.0117639	0.00431481	-0.0389597	0.00625768	2.62414e-08	95	FALSE	NA	NA	FALSE	cg04463386	-13520	-0.0126538	0.00159852	cg09331409	6410	0.0430232	0.0141991
cg27536791	chr1	183010618	LAMC1	Body	LAMC1	Intron	-0.0662804	0.0122268	3.82013e-06	-0.0664758	0.0217848	0.00419803	-0.0663272	0.0106623	2.68142e-08	95	FALSE	NA	NA	FALSE	cg12689670	-1271	-0.0139379	0.430735	cg26809372	18282	0.00117933	0.851825
cg08999070	chr20	44871824	CDH22	Body	CDH22	Intron	-0.0495966	0.00927221	4.77903e-06	-0.04282	0.0134511	0.00294861	-0.0474138	0.00763418	2.79614e-08	95	FALSE	NA	NA	FALSE	cg22586405	-10485	-0.00795934	0.411951	cg01059768	2743	-0.0112675	0.252692
cg17842959	chr5	172664285			NKX2-5	Promoter (1-2kb)	-0.166561	0.0284826	1.00919e-06	-0.0821075	0.0277147	0.00530591	-0.123181	0.0198632	2.90664e-08	95	FALSE	NA	NA	FALSE	cg01776188	-203	-0.122609	2.29383e-07	cg09143673	154	-0.152607	3.21373e-07
cg15873112	chr7	105407428	ATXN7L1;ATXN7L1	Body;Body	ATXN7L1	Intron	-0.075253	0.0147857	1.06919e-05	-0.072989	0.020594	0.00108699	-0.0744829	0.0120107	2.90762e-08	95	FALSE	NA	NA	FALSE	cg13502686	-18174	-0.0202159	0.1444	cg03199646	1000	-0.00273831	0.505707
cg07204800	chr2	242869193			RTP5	Distal Intergenic	-0.0546783	0.0107634	1.10125e-05	-0.0515906	0.0145064	0.00105008	-0.053582	0.00864387	2.93862e-08	95	FALSE	NA	NA	FALSE	cg19152818	-181	-0.0797169	1.15803e-05	cg03645748	2718	0.00896047	0.0344059
cg08024103	chr17	131848	RPH3AL	Body	RPH3AL	Intron	-0.0694233	0.0124716	2.42696e-06	-0.0506983	0.017936	0.0075439	-0.0633204	0.0102395	3.1274e-08	95	FALSE	NA	NA	FALSE	cg11040777	-7048	-0.00328542	0.673816	cg15295273	383	-0.0211499	0.0180161
cg23950223	chr1	3113088	PRDM16;PRDM16	Body;Body	MIR4251	Intron	-0.0761624	0.0140384	3.76831e-06	-0.056031	0.0181536	0.00382463	-0.0686287	0.0111052	3.18101e-08	95	FALSE	NA	NA	FALSE	cg14169886	-1239	0.0210284	0.00136271	cg16260013	1732	-0.024306	0.0515928
cg04555379	chr7	1902093	MAD1L1;MAD1L1;MAD1L1	Body;Body;Body	MIR4655	Intron	-0.0894762	0.0166768	4.54171e-06	-0.0742879	0.0243034	0.00414033	-0.0846141	0.0137508	3.55223e-08	95	FALSE	NA	NA	FALSE	cg21329649	-253	-0.061133	3.07028e-06	cg11033688	711	-0.00370942	0.40491
cg00718400	chr3	32509018			CMTM6	Distal Intergenic	-0.0862677	0.0155274	2.50896e-06	-0.0497825	0.0160668	0.00370445	-0.0686479	0.0111654	3.62896e-08	95	FALSE	NA	NA	FALSE	cg03827689	-7342	-0.0122907	0.0614901	cg19459454	12	-0.0648532	2.83355e-07
cg08951452	chr8	49561756			EFCAB1	Distal Intergenic	0.0626619	0.0123981	1.19309e-05	0.0574225	0.0163931	0.00122127	0.0607555	0.00988848	3.69349e-08	95	FALSE	NA	NA	FALSE	cg23780146	-6160	0.0374622	0.0190349	cg10828561	4940	0.0375004	0.00264143
cg21842920	chr7	968493	ADAP1	Body	ADAP1	Promoter (1-2kb)	0.143881	0.0246984	1.08187e-06	0.0661549	0.0216088	0.00408794	0.0998552	0.016263	3.75628e-08	95	FALSE	NA	NA	FALSE	cg00904258	-299	0.0426068	2.83211e-05	cg05904016	59	0.0749582	1.91455e-07
cg12639663	chr1	207063173			IL24	Distal Intergenic	-0.101253	0.0182949	2.68147e-06	-0.070969	0.0255322	0.00850464	-0.0909795	0.0148713	4.12079e-08	95	FALSE	NA	NA	FALSE	cg09353985	-499	-0.00971467	0.0471313	cg11076275	6481	-0.0418673	0.00359025
cg06751920	chr1	12704007	AADACL4	TSS1500	AADACL4	Promoter (<=1kb)	-0.102256	0.0198049	8.51174e-06	-0.0771086	0.0229437	0.00181511	-0.0915187	0.0149921	4.35557e-08	95	FALSE	NA	NA	FALSE	cg09518518	-39	-0.08166	3.34092e-06	cg01040782	474	-0.00219436	0.618957
cg24962544	chr6	157467221	ARID1B;ARID1B;ARID1B	Body;Body;Body	ARID1B	Intron	-0.0834522	0.0154807	4.19666e-06	-0.0582794	0.0191804	0.00434497	-0.0735224	0.0120465	4.37852e-08	95	FALSE	NA	NA	FALSE	cg12093241	-2083	-0.00428528	0.789345	cg24154333	601	-0.00502335	0.353699
cg05139515	chr1	2896587			ACTRT2	Distal Intergenic	0.0660716	0.0128076	8.6279e-06	0.0539847	0.0163145	0.0020936	0.0614629	0.0100741	4.41784e-08	95	FALSE	NA	NA	TRUE	cg06437747	-5751	-0.0155395	0.00809544	cg13300670	247	0.0471813	3.2407e-07
cg05060427	chr20	34020953			GDF5	Exon	-0.103792	0.0201009	8.5009e-06	-0.0795549	0.0239458	0.00201847	-0.0937734	0.0153957	4.60867e-08	95	FALSE	NA	NA	FALSE	cg26735503	-1005	0.00469715	0.4094	cg17417496	461	-0.0774105	6.20142e-08
cg27533534	chr2	149859227	KIF5C	Body	KIF5C	Promoter (2-3kb)	0.0770601	0.0148104	7.51919e-06	0.0450308	0.0126677	0.00105494	0.058563	0.00962667	4.75439e-08	95	FALSE	NA	NA	FALSE	cg12033029	-2759	0.030359	0.00192929	cg16218998	223	0.0513825	0.000142384
cg25861066	chr7	41768460	LOC285954	Body	INHBA	Intron	-0.0739859	0.0146147	1.16294e-05	-0.0752312	0.0223072	0.00175709	-0.0743599	0.0122247	4.76745e-08	95	FALSE	NA	NA	TRUE	cg19323059	-19116	0.0315648	0.0012988	cg22138096	3979	-0.0246616	0.00262549
cg01492538	chr7	2774543	GNA12	Body	AMZ1	Intron	-0.0786288	0.0143699	3.26037e-06	-0.0540142	0.0189637	0.00713621	-0.0696505	0.0114531	4.79512e-08	95	FALSE	NA	NA	FALSE	cg11884933	-129	-0.0769179	1.28844e-06	cg16080125	111	-0.0531298	1.89919e-05
cg24014629	chr17	7480077	EIF4A1;SNORD10;SNORA67	Body;TSS200;TSS1500	SNORD10	Promoter (<=1kb)	-0.0827337	0.015494	4.91794e-06	-0.0701926	0.0239266	0.00572223	-0.0790285	0.0130053	4.88995e-08	95	FALSE	NA	NA	FALSE	cg16547235	-18	-0.0699271	5.47843e-07	cg02346901	72	-0.0526587	4.48052e-05
cg04472009	chr7	137683602	CREB3L2	Body	CREB3L2	Intron	0.0678096	0.0126695	4.73129e-06	0.0364632	0.0105955	0.00145082	0.0493639	0.00812782	4.9553e-08	95	FALSE	NA	NA	FALSE	cg14522047	-5373	0.00958672	0.330355	cg03304981	2664	-0.00310368	0.234494
cg18902795	chr6	166124436			PDE10A	Distal Intergenic	-0.10848	0.0215131	1.23686e-05	-0.0853601	0.0247116	0.00139956	-0.0985122	0.0162258	4.99949e-08	95	FALSE	NA	NA	FALSE	cg23939504	-774	-0.000186998	0.964077	cg20598720	47	-0.0486092	1.16755e-06
cg19009471	chr14	101908998			MIR1247	Distal Intergenic	0.142547	0.0261724	3.52762e-06	0.0871769	0.0287182	0.0043784	0.117425	0.0193442	5.02102e-08	95	FALSE	NA	NA	FALSE	cg24755459	-133	0.0417937	3.3019e-06	cg14250737	683	0.00393435	0.214873
cg00383020	chr1	23002541			C1QB	Distal Intergenic	-0.0905628	0.0170098	5.16237e-06	-0.0743932	0.0252822	0.0055918	-0.0855243	0.014113	5.24063e-08	95	FALSE	NA	NA	FALSE	cg01711124	-1994	0.001925	0.810731	cg01795776	921	-0.0254269	0.000712968
cg09837298	chr14	93516702	ITPK1;ITPK1;ITPK1	Body;Body;Body	ITPK1-AS1	Intron	-0.0510917	0.0095501	4.76548e-06	-0.0431017	0.0150152	0.00673907	-0.0487904	0.00805827	5.3565e-08	95	FALSE	NA	NA	FALSE	cg05138403	-5911	0.0278646	0.00901408	cg11170479	791	7.83475e-05	0.982939
cg08004045	chr3	127797258			SEC61A1	Intron	-0.0783758	0.0147455	5.30766e-06	-0.0593137	0.0200424	0.00535034	-0.0716814	0.0118774	5.80988e-08	95	FALSE	NA	NA	FALSE	cg14772800	-1143	-0.0221363	0.00878872	cg07478098	2717	-0.00112599	0.658162
cg22530519	chr17	41001849	AOC2;AOC3;AOC2	Body;TSS1500;Body	AOC3	Promoter (1-2kb)	-0.070783	0.0140165	1.20864e-05	-0.0698162	0.021191	0.00217797	-0.0704887	0.0116906	5.94625e-08	95	FALSE	NA	NA	FALSE	cg18043280	-4963	-0.00521371	0.279998	cg16048817	95	-0.0371174	0.0168745
cg16531386	chr5	167192644	ODZ2	Body	TENM2	Intron	-0.131166	0.023955	3.22282e-06	-0.0700423	0.0224003	0.00343346	-0.0985562	0.0163614	6.09212e-08	95	FALSE	NA	NA	FALSE	cg00045762	-10882	0.0423093	0.00134389	cg00540540	26887	-0.0240294	4.07151e-05
cg01623438	chr20	57582894	CTSZ	TSS1500	CTSZ	Promoter (<=1kb)	-0.0629709	0.0119047	5.74802e-06	-0.0506425	0.017394	0.00606185	-0.0590382	0.0098241	6.4604e-08	95	FALSE	NA	NA	FALSE	cg08545593	-38	-0.0424658	4.84675e-06	cg02744249	24	-0.0670759	4.11338e-06
cg02140384	chr1	61518897			NFIA	Distal Intergenic	-0.0898977	0.0178075	1.21484e-05	-0.0959246	0.0293949	0.00237286	-0.0915157	0.0152306	6.48359e-08	95	TRUE	5	2081	FALSE	cg22877452	-1021	-0.0375105	0.0486564	cg10773698	576	-0.0216221	4.2149e-05
cg03264526	chr5	958837			LOC100506688	Distal Intergenic	0.0765632	0.0148472	8.68245e-06	0.0523956	0.0160302	0.00233915	0.065404	0.0108928	6.60066e-08	95	FALSE	NA	NA	FALSE	cg06430753	-29	0.0728606	2.59297e-08	cg10157902	132	0.051094	2.50525e-07
cg24776736	chr12	66356357	HMGA2	Body	HMGA2	Intron	-0.0677919	0.0129543	6.84954e-06	-0.0505293	0.0166247	0.00433449	-0.0612702	0.0102184	6.83006e-08	95	FALSE	NA	NA	FALSE	cg06712651	-4488	0.0195022	0.0217196	cg02802391	726	-0.00355648	0.690888
cg11076737	chr12	3003293	TULP3;TULP3	Body;Body	TULP3	Intron	-0.107949	0.0214139	1.24247e-05	-0.0838767	0.0252584	0.0020271	-0.0978822	0.0163339	6.92975e-08	95	FALSE	NA	NA	FALSE	cg01349368	-2390	0.0024746	0.640106	cg24130284	16357	0.0193815	0.0822272
cg05019807	chr9	139410393	NOTCH1	Body	NOTCH1	Promoter (2-3kb)	-0.0576323	0.0108097	5.04546e-06	-0.0345876	0.0111696	0.00372323	-0.0464872	0.00776776	7.16174e-08	95	FALSE	NA	NA	FALSE	cg14114284	-305	0.000270575	0.841303	cg14494733	517	-0.0680995	0.000247604
cg13102658	chr1	2324224	MORN1;RER1	TSS1500;5'UTR	RER1	Promoter (1-2kb)	0.0514718	0.0101685	1.1648e-05	0.0447822	0.0140003	0.00282916	0.0491616	0.00822739	7.44164e-08	95	FALSE	NA	NA	FALSE	cg09024606	-3	0.0203682	0.0313833	cg03533858	172	0.00852092	0.538102
cg21238276	chr9	80849800	CEP78;CEP78	TSS1500;TSS1500	CEP78	Promoter (1-2kb)	0.086266	0.016449	6.61313e-06	0.0517613	0.0161692	0.00280961	0.0687177	0.011531	7.94936e-08	95	FALSE	NA	NA	FALSE	cg01886634	-83	0.0482431	8.55438e-05	cg13910484	1262	0.000755853	0.503624
cg09830575	chr15	71444937	THSD4	Body	THSD4	Intron	-0.0852756	0.0167451	1.05933e-05	-0.0633319	0.0198983	0.00295348	-0.0761781	0.0128121	8.40912e-08	95	FALSE	NA	NA	FALSE	cg21758451	-11214	-0.00788352	0.0467654	cg03454017	34396	0.00644134	0.322959
cg09515098	chr1	92942075	GFI1;GFI1;GFI1	Body;Body;Body	GFI1	Intron	-0.109954	0.020342	4.01048e-06	-0.0560764	0.0179531	0.00346438	-0.0796674	0.0134605	9.40678e-08	95	FALSE	NA	NA	FALSE	cg25061061	-642	4.19535e-05	0.993446	cg04955573	2231	-0.0213365	0.0559365

## Sheet: ST4_disc_rep_cross_depot
sentinel	discovery_depot	chr	pos	Illumina_gene	Illumina_anno	Nearest_gene	Nearest_anno	effect_subcut (beta)	se_subcut	pval_subcut	effect_visc (beta)	se_visc	pval_visc	bonf_adj_pval_alt_depot	concordance
cg15995375	both	8	49201659			UBE2V2	Distal Intergenic	-0.0515982	0.00785851	6.26616e-09	-0.0624655	0.00760057	5.00048e-12	NA	TRUE
cg26304297	both	15	96902800			NR2F2	Distal Intergenic	-0.0500921	0.00837058	7.17148e-08	-0.106511	0.0138784	5.33179e-11	NA	TRUE
cg16619352	subcutaneous	12	111754800	CUX2	Body	PHETA1	Intron	-0.078124	0.00922949	1.71129e-12	-0.030312	0.0067031	2.28371e-05	0.0157804	TRUE
cg12940747	subcutaneous	11	128595713	FLI1;FLI1	Body;5'UTR	SENCR	Intron	-0.0614738	0.00774368	1.69237e-11	-0.0463716	0.00986083	1.16382e-05	0.00804198	TRUE
cg08024029	subcutaneous	1	20669724	VWA5B1	Body	VWA5B1	Exon	-0.0745101	0.0097086	5.33048e-11	-0.0152489	0.00359894	6.44494e-05	0.0445345	TRUE
cg25362652	subcutaneous	6	106429769			PRDM1	Distal Intergenic	0.0938771	0.0122486	5.57461e-11	0.0861217	0.0164238	1.43899e-06	0.00099434	TRUE
cg11071912	subcutaneous	1	1073424			LINC01342	Promoter (1-2kb)	-0.050371	0.00658139	5.8419e-11	-0.0376591	0.00871929	4.79869e-05	0.033159	TRUE
cg23433370	subcutaneous	12	27396894	STK38L	TSS200	STK38L	Promoter (<=1kb)	-0.0892118	0.0123161	3.44642e-10	-0.0567151	0.0116916	6.62832e-06	0.00458017	TRUE
cg14807945	subcutaneous	2	145189102	ZEB2;ZEB2	Body;Body	ZEB2	Intron	0.0501099	0.00708436	7.17437e-10	0.0427661	0.00962591	3.05798e-05	0.0211306	TRUE
cg26191422	subcutaneous	10	3281803			PITRM1	Distal Intergenic	-0.0332881	0.00473101	8.41657e-10	-0.0322591	0.00752703	5.41104e-05	0.0373903	TRUE
cg17624536	subcutaneous	6	106440910			PRDM1	Distal Intergenic	0.103602	0.0147564	8.98947e-10	0.089032	0.017103	1.67234e-06	0.00115558	TRUE
cg23497569	subcutaneous	7	19417585			FERD3L	Distal Intergenic	0.069184	0.00989949	1.03207e-09	0.0718393	0.0147693	6.3026e-06	0.0043551	TRUE
cg14906909	subcutaneous	12	81640242	ACSS3	Body	MIR4699	Intron	0.0688907	0.0104567	5.70074e-09	0.0589511	0.00996541	9.52528e-08	6.58197e-05	TRUE
cg12275370	subcutaneous	2	10425661			HPCAL1	Distal Intergenic	-0.0484506	0.00737996	6.28586e-09	-0.0400584	0.00909033	3.48994e-05	0.0241155	TRUE
cg24720038	subcutaneous	3	128291538	C3orf27	3'UTR	LINC01565	3' UTR	-0.0270025	0.00418777	1.03201e-08	-0.0566504	0.00965457	1.15997e-07	8.01541e-05	TRUE
cg22007486	subcutaneous	2	119602212	EN1	Body	EN1	Intron	-0.0801409	0.0124518	1.08494e-08	-0.0661733	0.0140686	1.15935e-05	0.00801114	TRUE
cg11372934	subcutaneous	4	1195318	LOC100130872;LOC100130872-SPON2	Body;Body	LOC100130872	Intron	-0.0584069	0.00909837	1.16368e-08	-0.0407005	0.00911112	2.79688e-05	0.0193265	TRUE
cg01407244	subcutaneous	8	22961007	TNFRSF10C	Body	TNFRSF10C	Promoter (<=1kb)	-0.0382197	0.00601831	1.55549e-08	-0.0215593	0.00483062	2.83903e-05	0.0196177	TRUE
cg22904737	subcutaneous	17	36735245	SRCIN1	Body	SRCIN1	Intron	-0.0267866	0.0042397	1.78333e-08	-0.0163173	0.0036186	2.3943e-05	0.0165446	TRUE
cg23372852	subcutaneous	11	87156731			TMEM135	Distal Intergenic	-0.0658984	0.0104384	1.82077e-08	-0.0781105	0.0168584	1.5096e-05	0.0104313	TRUE
cg00604454	subcutaneous	16	73096966			ZFHX3	Distal Intergenic	-0.0951537	0.0153251	2.81632e-08	-0.0715853	0.0164154	4.12429e-05	0.0284988	TRUE
cg12816748	subcutaneous	7	752743	PRKAR1B;PRKAR1B;PRKAR1B;PRKAR1B;PRKAR1B;PRKAR1B;PRKAR1B	TSS200;5'UTR;5'UTR;TSS1500;1stExon;5'UTR;5'UTR	PRKAR1B	Promoter (<=1kb)	-0.0542972	0.00898715	5.65469e-08	-0.0309702	0.00720822	5.20559e-05	0.0359706	TRUE
cg18591727	subcutaneous	10	8277320			GATA3	Distal Intergenic	-0.089827	0.0149887	6.91793e-08	-0.0805398	0.0174188	1.56489e-05	0.0108134	TRUE
cg00071984	visceral	3	60617504	FHIT;FHIT	5'UTR;5'UTR	FHIT	Intron	-0.0458799	0.0109899	8.0483e-05	-0.161103	0.0192911	2.80522e-12	0.0139236	TRUE
cg05941027	visceral	17	61774174	LIMD2	3'UTR	LIMD2	3' UTR	-0.0401503	0.00804464	3.86777e-06	-0.068669	0.00836749	5.26649e-12	0.000669125	TRUE
cg11352083	visceral	17	46674514	LOC404266;LOC404266;LOC404266;LOC404266;HOXB6;LOC404266	Body;Body;Body;Body;Body;Body	HOXB-AS3	Promoter (1-2kb)	-0.0329763	0.0072005	1.84405e-05	-0.0829851	0.0104373	1.60471e-11	0.00319021	TRUE
cg20335293	visceral	2	156586057			NR4A2	Distal Intergenic	0.0312531	0.00753392	8.83874e-05	0.0650339	0.00863476	9.91323e-11	0.015291	TRUE
cg05482236	visceral	10	8277481			GATA3	Distal Intergenic	-0.0406298	0.00759192	9.37623e-07	-0.125826	0.017361	3.38618e-10	0.000162209	TRUE
cg23244910	visceral	6	106434169			PRDM1	Distal Intergenic	0.113987	0.0159268	5.00607e-10	0.146744	0.020332	3.85711e-10	8.6605e-08	TRUE
cg05913737	visceral	6	161285583			MAP3K4	Distal Intergenic	-0.0461525	0.0114514	0.0001338	-0.102097	0.0141922	4.26936e-10	0.0231474	TRUE
cg27123522	visceral	6	28493312	GPX5;GPX5	TSS1500;TSS1500	GPX5	Promoter (<=1kb)	0.0977094	0.0185936	1.37622e-06	0.0851441	0.0119748	6.11927e-10	0.000238086	TRUE
cg22871227	visceral	5	173987519			MSX2	Distal Intergenic	-0.0292015	0.0069836	7.85927e-05	-0.0535778	0.00836716	1.24564e-08	0.0135965	TRUE
cg11782250	visceral	8	3429382	CSMD1	Body	CSMD1	Intron	0.0531786	0.0123487	5.02276e-05	0.0933195	0.014638	1.40272e-08	0.00868937	TRUE
cg02140384	visceral	1	61518897			NFIA	Distal Intergenic	-0.0775477	0.0171756	2.38047e-05	-0.0915157	0.0152306	6.48359e-08	0.00411822	TRUE

## Sheet: ST5_cg_replication_Twins
Discovery_depot	Replication_cohort	Replication_tissue	Replication_assay	Criteria	Trait	N_sentinels	N_assoc_same_depot	%_assoc_same_depot	P_enrich
Subcutaneous	TwinsUK	Whole-subcutaneous adipose tissue	Illumina Methylation450 Beadchip	concord.	BMI	660 of 691	600	0.909091	2.61142e-113
Subcutaneous	TwinsUK	Whole-subcutaneous adipose tissue	Illumina Methylation450 Beadchip	P<0.05 + concord.	BMI	660 of 691	523	0.792424	<1.0E-300
Subcutaneous	TwinsUK	Whole-subcutaneous adipose tissue	Illumina Methylation450 Beadchip	FDR<0.01 + concord.	BMI	660 of 691	529	0.801515	<1.0E-300
Subcutaneous	TwinsUK	Whole-subcutaneous adipose tissue	Illumina Methylation450 Beadchip	FDR<0.001 + concord.	BMI	660 of 691	463	0.7	<1.0E-300
Subcutaneous	TwinsUK	Whole-subcutaneous adipose tissue	Illumina Methylation450 Beadchip	P<0.05 adj + concord.	BMI	660 of 691	374	0.566667	<1.0E-300
Visceral	TwinsUK	Whole-subcutaneous adipose tissue	Illumina Methylation450 Beadchip	concord.	BMI	164 of 173	66	0.402439	0.995122
Visceral	TwinsUK	Whole-subcutaneous adipose tissue	Illumina Methylation450 Beadchip	P<0.05 + concord.	BMI	164 of 173	36	0.219512	5.7313e-14
Visceral	TwinsUK	Whole-subcutaneous adipose tissue	Illumina Methylation450 Beadchip	FDR<0.01 + concord.	BMI	164 of 173	35	0.213415	9.33757e-18
Visceral	TwinsUK	Whole-subcutaneous adipose tissue	Illumina Methylation450 Beadchip	FDR<0.001 + concord.	BMI	164 of 173	26	0.158537	1.39408e-36
Visceral	TwinsUK	Whole-subcutaneous adipose tissue	Illumina Methylation450 Beadchip	P<0.05 adj + concord.	BMI	164 of 173	20	0.121951	1.12396e-45
Greater enrichment of obesity-associated subcutaneous than visceral adipocyte sentinels in whole subcutaneous adipose tissue from MuTHER.
concord. = same direction of effect between (i) association with obesity in adipocytes and (ii) association with BMI in adipose tissue, analysed by linear regression; FDR = False Discovery Rate; P<0.05 adj = P<0.05 Bonferroni adjusted; N = number; P_enrich = Binom Test P value (one sided).

## Sheet: ST6_cg_gwas_overlaps
sentinel	rsid	SNP	SNP_chr	SNP_pos	EA	NonEA	EAF	GWAS_effect	GWAS_se	GWAS_pval	GWAS_n	GWAS_phe	discovery_depot	nearest_gene_to_SNP	CG_chr	CG_pos	CG_Illumina_gene	CG_Illumina_annotation	CG_nearest_gene	CG_annotation	distance
cg09789768	rs6680737	1:119521631	1	119521631	A	G	0.4201	0.0252	0.0017	9.34e-49	694524	whradjbmi_GIANT_UKbio_2018	subcutaneous		1	119524323	TBX15	5'UTR	TBX15	Intron (uc001ehl.1/6913, intron 1 of 7)	-2692
cg17660833	rs347607	3:11268021	3	11268021	A	C	0.8141	-0.0129	0.0023	2.54e-08	626938	whradjbmi_GIANT_UKbio_2018	subcutaneous	HRH1	3	11267020	HRH1;HRH1;HRH1	5'UTR;TSS1500;5'UTR	HRH1	Promoter (<=1kb)	1001
cg01395047	rs187084	3:52261031	3	52261031	A	G	0.5942	-0.0101	0.0017	1.5e-09	789696	bmi_GIANT_UKbio_Locke_2018	subcutaneous	TLR9	3	52260349	TLR9	TSS200	TLR9	Promoter (<=1kb)	682
cg01395047	rs187084	3:52261031	3	52261031	A	G	0.6268	0.0163	0.0018	2.53e-20	694176	whradjbmi_GIANT_UKbio_2018	subcutaneous	TLR9	3	52260349	TLR9	TSS200	TLR9	Promoter (<=1kb)	682
cg16218705	rs12509820	4:140937628	4	140937628	A	G	0.3689	-0.011	0.0018	6e-10	689474	bmi_GIANT_UKbio_Locke_2018	subcutaneous	MAML3	4	140941031	MAML3	Body	MAML3	Intron (uc011chd.1/55534, intron 1 of 3)	-3403
cg24028809	rs9371280	6:153414273	6	153414273	T	C	0.5926	-0.0099	0.0017	1.5e-08	691607	bmi_GIANT_UKbio_Locke_2018	subcutaneous	RGS17	6	153414101	RGS17	5'UTR	RGS17	Intron (uc003qpm.3/26575, intron 1 of 4)	172
cg25941154	rs849320	7:28208836	7	28208836	T	G	0.15	0.061	0.009	7.7e-12	231420	t2d_DIAGRAM_Mahajan_2018	subcutaneous	JAZF1	7	28208557	JAZF1	Body	JAZF1-AS1	Intron (uc003szn.3/221895, intron 1 of 4)	279
cg25941154	rs849320	7:28208836	7	28208836	T	G	0.14	0.066	0.011	6.1e-10	157384	t2dadjbmi_DIAGRAM_Mahajan_2018	subcutaneous	JAZF1	7	28208557	JAZF1	Body	JAZF1-AS1	Intron (uc003szn.3/221895, intron 1 of 4)	279
cg02492920	rs10236214	7:150668070	7	150668070	T	C	0.6407	0.0128	0.0017	1.5e-13	785742	bmi_GIANT_UKbio_Locke_2018	subcutaneous	KCNH2	7	150659969	KCNH2;KCNH2	Body;Body	KCNH2	Promoter (2-3kb)	8101
cg18745752	rs4918789	10:114821807	10	114821807	T	G	0.56	-0.096	0.0064	7.9e-50	231420	t2d_DIAGRAM_Mahajan_2018	subcutaneous	TCF7L2	10	114822234	TCF7L2;TCF7L2;TCF7L2;TCF7L2;TCF7L2;TCF7L2	Body;Body;Body;Body;Body;Body	TCF7L2	Intron (uc001lac.4/6934, intron 4 of 13)	-427
cg18745752	rs4918789	10:114821807	10	114821807	T	G	0.56	-0.11	0.0075	3.6e-50	157384	t2dadjbmi_DIAGRAM_Mahajan_2018	subcutaneous	TCF7L2	10	114822234	TCF7L2;TCF7L2;TCF7L2;TCF7L2;TCF7L2;TCF7L2	Body;Body;Body;Body;Body;Body	TCF7L2	Intron (uc001lac.4/6934, intron 4 of 13)	-427
cg18745752	rs4918789	10:114821807	10	114821807	T	G	0.5557	-0.0102	0.0017	3.77e-09	691054	whradjbmi_GIANT_UKbio_2018	subcutaneous	TCF7L2	10	114822234	TCF7L2;TCF7L2;TCF7L2;TCF7L2;TCF7L2;TCF7L2	Body;Body;Body;Body;Body;Body	TCF7L2	Intron (uc001lac.4/6934, intron 4 of 13)	-427
cg13233461	rs1867299	12:54329975	12	54329975	T	C	0.2848	0.0168	0.0019	7.73e-18	626709	whradjbmi_GIANT_UKbio_2018	subcutaneous	HOXC13-AS	12	54350209	HOXC12	Body	HOXC12	Promoter (1-2kb)	-20234
cg10857250	rs4356269	12:122986267	12	122986267	T	C	0.5601	0.0116	0.0017	1.8e-11	691155	bmi_GIANT_UKbio_Locke_2018	subcutaneous	ZCCHC8	12	122986080	ZCCHC8	TSS1500	ZCCHC8	Promoter (<=1kb)	187
cg12101264	rs10144614	14:79870810	14	79870810	T	C	0.2753	0.0144	0.0019	5.1e-14	691706	bmi_GIANT_UKbio_Locke_2018	subcutaneous	NRXN3	14	79792615	NRXN3;NRXN3;NRXN3	Body;Body;Body	NRXN3	Intron (uc001xum.2/9369, intron 14 of 20)	78195
cg08078586	rs4788209	16:30013266	16	30013266	T	C	0.45	0.038	0.0063	1.7e-09	231420	t2d_DIAGRAM_Mahajan_2018	subcutaneous	SLX1B-SULT1A4;INO80E;SMG1P2;SLX1A;BOLA2;LOC606724;LOC613038	16	30017470	DOC2A	3'UTR	DOC2A	3' UTR	-4204
cg27347146	rs4785578	16:89243481	16	89243481	A	G	0.95907	0.0236	0.0043	4.4e-08	691648	bmi_GIANT_UKbio_Locke_2018	subcutaneous	CDH15	16	89242935	CDH15	Body	CDH15	Intron (uc010cij.1/1013, intron 1 of 4)	546
cg18941614	rs2071167	17:42287519	17	42287519	T	C	0.246	0.0117	0.0019	1.1e-09	784972	bmi_GIANT_UKbio_Locke_2018	subcutaneous	UBTF	17	42287715	UBTF;UBTF;UBTF	Body;Body;Body	UBTF	Exon (uc002igc.3/7343, exon 13 of 20)	-196
cg02934718	rs9896616	17:59516472	17	59516472	T	C	0.5567	-0.0128	0.0018	1.66e-12	626925	whradjbmi_GIANT_UKbio_2018	subcutaneous	TBX4	17	59521299			TBX4	Distal Intergenic	-4827
cg08220696	rs8066463	17:61818390	17	61818390	A	G	0.6677	-0.0116	0.0019	9.65e-10	627310	whradjbmi_GIANT_UKbio_2018	subcutaneous	STRADA	17	61820713	STRADA;STRADA;STRADA;STRADA;STRADA;STRADA	TSS1500;TSS1500;TSS1500;TSS1500;TSS1500;TSS1500	STRADA	Promoter (1-2kb)	-2323
cg24776736	rs867633	12:66354911	12	66354911	A	G	0.39	0.037	0.0065	1.1e-08	231420	t2d_DIAGRAM_Mahajan_2018	visceral	HMGA2	12	66356357	HMGA2	Body	HMGA2	Intron (uc001ssx.3/8091, intron 4 of 4)	-1446
cg24776736	rs867633	12:66354911	12	66354911	A	G	0.39	0.042	0.0076	3.8e-08	157384	t2dadjbmi_DIAGRAM_Mahajan_2018	visceral	HMGA2	12	66356357	HMGA2	Body	HMGA2	Intron (uc001ssx.3/8091, intron 4 of 4)	-1446
cg07139162	rs11647932	16:70464818	16	70464818	T	C	0.1203	-0.0177	0.0027	3.6e-11	680858	bmi_GIANT_UKbio_Locke_2018	visceral	ST3GAL2	16	70465351	ST3GAL2	5'UTR	ST3GAL2	Intron (uc002eyx.2/6483, intron 1 of 6)	-533
cg01652078	rs2288011	16:81726863	16	81726863	C	G	0.5716	-0.0107	0.0018	2e-09	670664	bmi_GIANT_UKbio_Locke_2018	visceral	CMIP	16	81726134	CMIP;CMIP	Body;Body	LOC100129617	Intron (uc002fgp.3/80790, intron 11 of 20)	729
cg05941027	rs15637	17:61772050	17	61772050	C	G	0.7174	0.0132	0.0019	1e-11	691996	bmi_GIANT_UKbio_Locke_2018	visceral	MAP3K3	17	61774174	LIMD2	3'UTR	LIMD2	3' UTR	-2124
cg05060427	rs6087709	20:34017944	20	34017944	C	G	0.7143	0.0141	0.002	1.45e-12	626985	whradjbmi_GIANT_UKbio_2018	visceral	GDF5	20	34020953			GDF5	Exon (uc002xcj.3/uc002xcj.3, exon 1 of 2)	-3009

## Sheet: ST7_cg_gene_assoc_subcut_genic
sentinel	target_ensembl	target_gene	target_description	dist_TSS	promoter	fiveUTR	exon	threeUTR	effect_logFC	effect_Z_score	effect_P_val	effect_Q_val	dir_sent_obesity	dir_sent_target_gene	IDG_druggable_protein_family	other_druggable_protein_family	novelty_score	target_development_level
cg08545493	ENSG00000124785	NRN1	neuritin 1 [Source:HGNC Symbol;Acc:17972]	-1566	1	0	0	0	-12.4831	-10.2055	1.8736e-24	2.57402e-22	Neg	Neg	Other		0.0119812	Tbio
cg02564955	ENSG00000114757	PEX5L	peroxisomal biogenesis factor 5-like [Source:HGNC Symbol;Acc:30024]	19073	0	0	1	1	9.75718	8.8234	1.11036e-18	7.62726e-17	Neg	Pos	Other		0.0192247	Tbio
cg06669276	ENSG00000005073	HOXA11	homeobox A11 [Source:HGNC Symbol;Acc:5101]	-3785	1	0	0	0	21.8247	8.62319	6.51138e-18	2.98186e-16	Neg	Pos	Transcription Factor	TF	0.00745145	Tbio
cg07083464	ENSG00000106031	HOXA13	homeobox A13 [Source:HGNC Symbol;Acc:5102]	-1033	1	0	0	0	25.4366	8.27954	1.23649e-16	4.24685e-15	Neg	Pos	Transcription Factor	TF	0.00749809	Tbio
cg12941931	ENSG00000167680	SEMA6B	sema domain, transmembrane domain (TM), and cytoplasmic domain, (semaphorin) 6B [Source:HGNC Symbol;Acc:10739]	21	1	1	1	0	-6.48474	-8.08134	6.40612e-16	1.61081e-14	Neg	Neg	Other		0.0146172	Tbio
cg01092213	ENSG00000183696	UPP1	uridine phosphorylase 1 [Source:HGNC Symbol;Acc:12576]	300	1	0	0	0	-4.88885	-8.06991	7.03492e-16	1.61081e-14	Neg	Neg	Enzyme		0.0138497	Tchem
cg01558212	ENSG00000119042	SATB2	SATB homeobox 2 [Source:HGNC Symbol;Acc:21637]	2495	1	0	0	0	3.79197	8.01224	1.12635e-15	2.21061e-14	Neg	Pos	Transcription Factor	TF	0.00405935	Tbio
cg07727358	ENSG00000127418	FGFRL1	fibroblast growth factor receptor-like 1 [Source:HGNC Symbol;Acc:3693]	-2499	1	0	0	0	-4.34432	-7.98181	1.44204e-15	2.47642e-14	Pos	Neg	Other		0.0217885	Tbio
cg05339037	ENSG00000267519	MIR24-2	microRNA 24-2 [Source:HGNC Symbol;Acc:31608]	-3995	1	0	0	0	-7.773	-7.23212	4.75516e-13	7.2587e-12	Neg	Neg
cg15819128	ENSG00000124831	LRRFIP1	leucine rich repeat (in FLII) interacting protein 1 [Source:HGNC Symbol;Acc:6702]	-2883	1	0	0	0	-1.77696	-7.20352	5.86788e-13	8.06153e-12	Neg	Neg	Other		0.0258464	Tbio
cg12655112	ENSG00000103966	EHD4	EH-domain containing 4 [Source:HGNC Symbol;Acc:3245]	3596	1	0	0	0	-3.91035	-7.18143	6.89868e-13	8.61608e-12	Neg	Neg	Other		0.0414358	Tbio
cg00436874	ENSG00000142303	ADAMTS10	ADAM metallopeptidase with thrombospondin type 1 motif, 10 [Source:HGNC Symbol;Acc:13201]	-585	1	0	0	0	-13.1006	-7.14971	8.69641e-13	9.95622e-12	Neg	Neg	Enzyme		0.0353221	Tbio
cg18310639	ENSG00000162909	CAPN2	calpain 2, (m/II) large subunit [Source:HGNC Symbol;Acc:1479]	-4191	1	0	0	0	-2.85106	-7.03569	1.98273e-12	2.09534e-11	Neg	Neg	Other		0.00431673	Tchem
cg06669276	ENSG00000240990	HOXA11-AS	HOXA11 antisense RNA [Source:HGNC Symbol;Acc:24957]	-1189	1	0	1	0	19.1086	6.96847	3.20418e-12	3.1443e-11	Neg	Pos
cg21390801	ENSG00000183486	MX2	myxovirus (influenza virus) resistance 2 (mouse) [Source:HGNC Symbol;Acc:7533]	141	1	0	0	0	-11.6093	-6.8862	5.73006e-12	5.24812e-11	Neg	Neg	Other		0.00139073	Tbio
cg14750543	ENSG00000101265	RASSF2	Ras association (RalGDS/AF-6) domain family member 2 [Source:HGNC Symbol;Acc:9883]	39	1	0	1	0	-6.02314	-6.54066	6.12464e-11	5.25892e-10	Neg	Neg	Other		0.031565	Tbio
cg24387864	ENSG00000110092	CCND1	cyclin D1 [Source:HGNC Symbol;Acc:1582]	1032	1	0	0	0	-17.7196	-6.49679	8.20524e-11	6.63099e-10	Neg	Neg	Other		0.0001186	Tchem
cg27177839	ENSG00000184916	JAG2	jagged 2 [Source:HGNC Symbol;Acc:6189]	-608	1	0	0	0	-14.5379	-6.48628	8.79832e-11	6.71527e-10	Neg	Neg	Other		0.00176158	Tbio
cg05339037	ENSG00000207808	MIR27A	microRNA 27a [Source:HGNC Symbol;Acc:31613]	-3837	1	0	0	0	-10.0838	-6.41423	1.41533e-10	9.90787e-10	Neg	Neg
cg24859158	ENSG00000142669	SH3BGRL3	SH3 domain binding glutamic acid-rich protein like 3 [Source:HGNC Symbol;Acc:15568]	-246	1	0	0	0	-7.72484	-6.41135	1.44236e-10	9.90787e-10	Neg	Neg	Other		0.0807943	Tbio
cg08772028	ENSG00000160593	AMICA1	adhesion molecule, interacts with CXADR antigen 1 [Source:HGNC Symbol;Acc:19084]	-130	1	0	0	0	-12.2707	-6.29765	3.02199e-10	1.97701e-09	Neg	Neg
cg05339037	ENSG00000207980	MIR23A	microRNA 23a [Source:HGNC Symbol;Acc:31605]	-3695	1	0	0	0	-8.76527	-6.17298	6.70133e-10	4.1848e-09	Neg	Neg
cg26589069	ENSG00000118898	PPL	periplakin [Source:HGNC Symbol;Acc:9273]	3076	1	0	0	0	-10.4605	-6.04111	1.53058e-09	9.14246e-09	Neg	Neg	Other		0.00684645	Tbio
cg02556655	ENSG00000149781	FERMT3	fermitin family member 3 [Source:HGNC Symbol;Acc:23151]	263	1	0	0	0	-12.1744	-5.9887	2.11531e-09	1.21087e-08	Neg	Neg	Other		0.0117292	Tbio
cg24020215	ENSG00000021645	NRXN3	neurexin 3 [Source:HGNC Symbol;Acc:8010]	-1796	1	0	0	0	-10.2957	-5.66205	1.49574e-08	8.21962e-08	Neg	Neg	Other		0.00999084	Tbio
cg05141014	ENSG00000113448	PDE4D	phosphodiesterase 4D, cAMP-specific [Source:HGNC Symbol;Acc:8783]	-278	1	0	0	0	-3.21683	-5.6098	2.02561e-08	1.07033e-07	Pos	Neg	Enzyme	cyclic nucleotide phosphodiesterase	0.00339482	Tclin
cg01558212	ENSG00000225953	SATB2-AS1	SATB2 antisense RNA 1 [Source:HGNC Symbol;Acc:26490]	-4776	1	0	0	0	10.4771	5.5446	2.94628e-08	1.49915e-07	Neg	Pos
cg06081750	ENSG00000060237	WNK1	WNK lysine deficient protein kinase 1 [Source:HGNC Symbol;Acc:14540]	-1421	1	0	1	1	1.7638	5.52828	3.23383e-08	1.5867e-07	Neg	Pos	Kinase	Kinase	0.00270535	Tchem
cg15318007	ENSG00000142156	COL6A1	collagen, type VI, alpha 1 [Source:HGNC Symbol;Acc:2211]	217	1	0	0	0	-9.70858	-5.463	4.68158e-08	2.21784e-07	Neg	Neg	Other		0.00644855	Tbio
cg24019564	ENSG00000020633	RUNX3	runt-related transcription factor 3 [Source:HGNC Symbol;Acc:10473]	-1198	1	0	0	0	12.061	5.40071	6.6377e-08	3.03971e-07	Pos	Pos	Transcription Factor	TF	0.00144472	Tbio
cg02044895	ENSG00000110031	LPXN	leupaxin [Source:HGNC Symbol;Acc:14061]	-9	1	1	1	0	-2.72254	-5.38974	7.05608e-08	3.12707e-07	Neg	Neg	Other		0.00796678	Tbio
cg16941122	ENSG00000134882	UBAC2	UBA domain containing 2 [Source:HGNC Symbol;Acc:20486]	-899	1	0	0	0	-1.6764	-5.37414	7.69479e-08	3.30356e-07	Neg	Neg	Other		0.133844	Tbio
cg21122366	ENSG00000140479	PCSK6	proprotein convertase subtilisin/kexin type 6 [Source:HGNC Symbol;Acc:8569]	1937	1	0	0	0	20.3861	5.33064	9.78673e-08	4.07436e-07	Neg	Pos	Enzyme		0.00362516	Tchem
cg20690667	ENSG00000146112	PPP1R18	protein phosphatase 1, regulatory subunit 18 [Source:HGNC Symbol;Acc:29413]	2707	1	0	0	0	-3.04392	-5.28074	1.28661e-07	5.19881e-07	Neg	Neg	Other		0.188376	Tbio
cg10522125	ENSG00000005844	ITGAL	integrin, alpha L (antigen CD11A (p180), lymphocyte function-associated antigen 1; alpha polypeptide) [Source:HGNC Symbol;Acc:6148]	-17	1	1	1	0	-13.6483	-5.23552	1.64518e-07	6.45777e-07	Neg	Neg	Other		0.00099016	Tclin
cg02734358	ENSG00000185477	GPRIN3	GPRIN family member 3 [Source:HGNC Symbol;Acc:27733]	2087	1	0	0	0	-7.25987	-5.07123	3.9525e-07	1.50836e-06	Neg	Neg	Other		0.155096	Tbio
cg12433473	ENSG00000123989	CHPF	chondroitin polymerizing factor [Source:HGNC Symbol;Acc:24291]	1063	1	1	0	0	-7.30918	-4.98696	6.13371e-07	2.2775e-06	Neg	Neg	Enzyme		0.025906	Tbio
cg02494945	ENSG00000121075	TBX4	T-box 4 [Source:HGNC Symbol;Acc:11603]	-1916	1	0	0	0	9.52203	4.88811	1.01809e-06	3.68077e-06	Neg	Pos	Transcription Factor	TF	0.0137001	Tbio
cg01062443	ENSG00000071564	TCF3	transcription factor 3 [Source:HGNC Symbol;Acc:11633]	6371	0	0	1	1	-2.73365	-4.84353	1.27551e-06	4.49318e-06	Neg	Neg	Transcription Factor	TF	0.00112675	Tbio
cg22460123	ENSG00000135480	KRT7	keratin 7 [Source:HGNC Symbol;Acc:6445]	-132	1	0	1	0	11.7116	4.82749	1.38264e-06	4.74882e-06	Neg	Pos	Other		0.00039796	Tbio
cg10237765	ENSG00000007237	GAS7	growth arrest-specific 7 [Source:HGNC Symbol;Acc:4169]	-269	1	0	0	0	4.77695	4.81963	1.43822e-06	4.81924e-06	Pos	Pos	Other		0.0256126	Tbio
cg14731462	ENSG00000132334	PTPRE	protein tyrosine phosphatase, receptor type, E [Source:HGNC Symbol;Acc:9669]	-3821	1	0	0	0	-3.74273	-4.77781	1.77217e-06	5.79686e-06	Neg	Neg	Enzyme	phosphatase	0.0418495	Tbio
cg24375627	ENSG00000197956	S100A6	S100 calcium binding protein A6 [Source:HGNC Symbol;Acc:10496]	-564	1	0	0	0	-3.94327	-4.77102	1.83298e-06	5.85633e-06	Neg	Neg	Other		0.00176164	Tbio
cg22876356	ENSG00000111145	ELK3	ELK3, ETS-domain protein (SRF accessory protein 2) [Source:HGNC Symbol;Acc:3325]	-3706	1	0	0	0	-3.79788	-4.66958	3.01811e-06	9.28515e-06	Neg	Neg	Transcription Factor	TF	0.473387	Tbio
cg01062443	ENSG00000127540	UQCR11	ubiquinol-cytochrome c reductase, complex III subunit XI [Source:HGNC Symbol;Acc:30862]	-3889	1	0	0	0	2.93612	4.66801	3.04134e-06	9.28515e-06	Neg	Pos	Other		0.0858384	Tbio
cg05312104	ENSG00000255270	NAV2-IT1	NAV2 intronic transcript 1 (non-protein coding) [Source:HGNC Symbol;Acc:41416]	-35	1	0	1	0	7.02731	4.57566	4.74716e-06	1.40798e-05	Neg	Pos
cg19265103	ENSG00000139629	GALNT6	UDP-N-acetyl-alpha-D-galactosamine:polypeptide N-acetylgalactosaminyltransferase 6 (GalNAc-T6) [Source:HGNC Symbol;Acc:4128]	439	1	1	1	0	-13.6267	-4.57261	4.81678e-06	1.40798e-05	Neg	Neg	Enzyme		0.046276	Tbio
cg00030296	ENSG00000184640	SEPT9	septin 9 [Source:HGNC Symbol;Acc:7323]	-40	1	1	1	0	-3.10394	-4.56413	5.01573e-06	1.43559e-05	Neg	Neg
cg22007486	ENSG00000163064	EN1	engrailed homeobox 1 [Source:HGNC Symbol;Acc:3342]	-284	1	0	0	0	-7.9671	-4.55808	5.16232e-06	1.44739e-05	Neg	Neg	Transcription Factor	TF	0.00490799	Tbio
cg00564061	ENSG00000196911	KPNA5	karyopherin alpha 5 (importin alpha 6) [Source:HGNC Symbol;Acc:6398]	1180	1	0	0	0	2.27831	4.55351	5.27574e-06	1.4496e-05	Neg	Pos	Other		0.0762372	Tbio
cg10857221	ENSG00000184640	SEPT9	septin 9 [Source:HGNC Symbol;Acc:7323]	249	1	0	0	0	-3.30138	-4.53352	5.80094e-06	1.56266e-05	Neg	Neg
cg01126560	ENSG00000169583	CLIC3	chloride intracellular channel 3 [Source:HGNC Symbol;Acc:2064]	3895	1	0	0	0	11.8464	4.50335	6.68903e-06	1.76724e-05	Neg	Pos	Ion Channel		0.0726893	Tbio
cg04201253	ENSG00000128652	HOXD3	homeobox D3 [Source:HGNC Symbol;Acc:5137]	3102	1	0	0	0	10.2112	4.44642	8.73111e-06	2.26324e-05	Neg	Pos	Transcription Factor	TF	0.0214854	Tbio
cg15123730	ENSG00000104903	LYL1	lymphoblastic leukemia derived sequence 1 [Source:HGNC Symbol;Acc:6734]	-1412	1	0	0	0	-3.10405	-4.43212	9.3311e-06	2.37397e-05	Neg	Neg	Transcription Factor	TF	0.0266916	Tbio
cg27282987	ENSG00000114631	PODXL2	podocalyxin-like 2 [Source:HGNC Symbol;Acc:17936]	-1134	1	0	0	0	-9.1361	-4.39464	1.10958e-05	2.77162e-05	Neg	Neg	Other		0.0910049	Tbio
cg24320673	ENSG00000167851	CD300A	CD300a molecule [Source:HGNC Symbol;Acc:19319]	321	1	0	0	0	-11.4678	-4.31985	1.56134e-05	3.83041e-05	Neg	Neg	Other		0.0174519	Tbio
cg11621113	ENSG00000104774	MAN2B1	mannosidase, alpha, class 2B, member 1 [Source:HGNC Symbol;Acc:6826]	772	1	0	0	0	-5.10013	-4.27065	1.94903e-05	4.69764e-05	Neg	Neg	Enzyme	glycosyl_hydrolase	0.0051017	Tchem
cg20323962	ENSG00000134324	LPIN1	lipin 1 [Source:HGNC Symbol;Acc:13345]	3044	1	0	0	0	-1.94831	-4.26376	2.01011e-05	4.76133e-05	Pos	Neg	Enzyme	phosphatase	0.00532624	Tbio
cg10180297	ENSG00000122254	HS3ST2	heparan sulfate (glucosamine) 3-O-sulfotransferase 2 [Source:HGNC Symbol;Acc:5195]	-1575	1	0	0	0	9.74271	4.24657	2.1707e-05	5.05456e-05	Pos	Pos	Enzyme	sulfotransferase_1	0.0611326	Tbio
cg15336438	ENSG00000165637	VDAC2	voltage-dependent anion channel 2 [Source:HGNC Symbol;Acc:12672]	-4825	1	0	0	0	3.37773	4.23162	2.32017e-05	5.31256e-05	Neg	Pos	Other		0.00575936	Tchem
cg21526778	ENSG00000054282	SDCCAG8	serologically defined colon cancer antigen 8 [Source:HGNC Symbol;Acc:10671]	-3542	1	0	0	0	0.974115	4.20106	2.6567e-05	5.98341e-05	Neg	Pos	Other		0.0431837	Tbio
cg16795830	ENSG00000204482	LST1	leukocyte specific transcript 1 [Source:HGNC Symbol;Acc:14189]	-202	1	0	0	0	-5.98332	-4.18149	2.89602e-05	6.41721e-05	Neg	Neg	Other		0.0468696	Tbio
cg21515956	ENSG00000066735	KIF26A	kinesin family member 26A [Source:HGNC Symbol;Acc:20226]	-2955	1	0	0	0	-9.14374	-4.12728	3.67076e-05	8.00483e-05	Neg	Neg	Other		0.171762	Tbio
cg06958537	ENSG00000157557	ETS2	v-ets avian erythroblastosis virus E26 oncogene homolog 2 [Source:HGNC Symbol;Acc:3489]	281	1	0	0	0	-7.89577	-4.0844	4.41906e-05	9.48607e-05	Neg	Neg	Transcription Factor	TF	0.00327214	Tbio
cg27177839	ENSG00000183828	NUDT14	nudix (nucleoside diphosphate linked moiety X)-type motif 14 [Source:HGNC Symbol;Acc:20141]	4265	1	0	0	0	-5.93939	-4.074	4.6213e-05	9.76757e-05	Neg	Neg	Enzyme	phosphatase	0.119294	Tbio
cg00140447	ENSG00000128604	IRF5	interferon regulatory factor 5 [Source:HGNC Symbol;Acc:6120]	17	1	0	0	0	-4.40128	-4.03948	5.35709e-05	0.000111512	Neg	Neg	Transcription Factor	TF	0.00341712	Tbio
cg22433914	ENSG00000136040	PLXNC1	plexin C1 [Source:HGNC Symbol;Acc:9106]	-342	1	0	1	0	-3.5996	-3.97742	6.96673e-05	0.000142853	Pos	Neg	Other		0.0217984	Tbio
cg21052766	ENSG00000166833	NAV2	neuron navigator 2 [Source:HGNC Symbol;Acc:15997]	1640	1	0	0	0	6.89478	3.94445	7.99821e-05	0.000161592	Neg	Pos	Other		0.0186325	Tbio
cg20014094	ENSG00000116786	PLEKHM2	pleckstrin homology domain containing, family M (with RUN domain) member 2 [Source:HGNC Symbol;Acc:29131]	2615	1	0	0	0	1.14846	3.87965	0.000104607	0.000208281	Pos	Pos	Other		0.245307	Tbio
cg08771171	ENSG00000044115	CTNNA1	catenin (cadherin-associated protein), alpha 1, 102kDa [Source:HGNC Symbol;Acc:2509]	4	1	0	0	0	0.921897	3.85563	0.000115434	0.000226114	Pos	Pos	Other		0.00925774	Tbio
cg22912331	ENSG00000092051	JPH4	junctophilin 4 [Source:HGNC Symbol;Acc:20156]	-41	1	0	0	0	5.50511	3.85263	0.000116856	0.000226114	Neg	Pos	Other		0.076996	Tbio
cg18052274	ENSG00000166833	NAV2	neuron navigator 2 [Source:HGNC Symbol;Acc:15997]	-2015	1	0	0	0	4.07009	3.84578	0.000120169	0.000229296	Neg	Pos	Other		0.0186325	Tbio
cg10406696	ENSG00000102935	ZNF423	zinc finger protein 423 [Source:HGNC Symbol;Acc:16762]	2146	1	0	0	0	-2.10834	-3.83819	0.000123945	0.000231639	Pos	Neg	Transcription Factor	TF	0.017187	Tbio
cg08517455	ENSG00000196872	KIAA1211L	KIAA1211-like [Source:HGNC Symbol;Acc:33454]	-1230	1	0	0	0	3.58702	3.83575	0.000125184	0.000231639	Pos	Pos	Other		1.59138	Tdark
cg23621013	ENSG00000189320	FAM180A	family with sequence similarity 180, member A [Source:HGNC Symbol;Acc:33773]	14	1	1	1	0	-7.94734	-3.83326	0.000126455	0.000231639	Neg	Neg	Other		2.468	Tdark
cg21127109	ENSG00000231690	LINC00574	long intergenic non-protein coding RNA 574 [Source:HGNC Symbol;Acc:21598]	2541	1	0	0	0	10.2065	3.79665	0.000146664	0.000265122	Neg	Pos	Other			Tdark
cg22699361	ENSG00000223764			154	1	0	0	0	6.27264	3.72366	0.000196359	0.000350345	Neg	Pos
cg04246253	ENSG00000067596	DHX8	DEAH (Asp-Glu-Ala-His) box polypeptide 8 [Source:HGNC Symbol;Acc:2749]	3658	1	0	0	0	0.863852	3.7183	0.000200565	0.000353261	Pos	Pos	Enzyme		0.0158474	Tbio
cg24668061	ENSG00000184922	FMNL1	formin-like 1 [Source:HGNC Symbol;Acc:1212]	-318	1	0	0	0	5.48013	3.62877	0.000284769	0.000495225	Pos	Pos	Other		0.0231888	Tbio
cg27195914	ENSG00000159593	NAE1	NEDD8 activating enzyme E1 subunit 1 [Source:HGNC Symbol;Acc:621]	-301	1	0	0	0	0.811098	3.61974	0.000294904	0.000506439	Neg	Pos	Other		0.0283623	Tchem
cg18516557	ENSG00000128652	HOXD3	homeobox D3 [Source:HGNC Symbol;Acc:5137]	-2330	1	0	0	0	-3.88887	-3.60429	0.000313004	0.000530886	Neg	Neg	Transcription Factor	TF	0.0214854	Tbio
cg09339219	ENSG00000180340	FZD2	frizzled family receptor 2 [Source:HGNC Symbol;Acc:4040]	-864	1	0	0	0	9.98409	3.57336	0.000352426	0.000590459	Neg	Pos	GPCR	GPCR	0.00774893	Tchem
cg24793124	ENSG00000057657	PRDM1	PR domain containing 1, with ZNF domain [Source:HGNC Symbol;Acc:9346]	407	1	0	0	0	-5.50805	-3.56781	0.000359976	0.000595843	Neg	Neg	TF-Epigenetic	TF	0.00224931	Tbio
cg19032797	ENSG00000171017	LRRC8E	leucine rich repeat containing 8 family, member E [Source:HGNC Symbol;Acc:26272]	2425	1	0	0	0	12.6899	3.5461	0.000390984	0.000639464	Pos	Pos	Other		0.156893	Tbio
cg17660833	ENSG00000196639	HRH1	histamine receptor H1 [Source:HGNC Symbol;Acc:5182]	697	1	0	0	0	-3.55471	-3.53536	0.000407221	0.000658184	Neg	Neg	GPCR	GPCR	0.00073548	Tclin
cg03121834	ENSG00000085514	PILRA	paired immunoglobin-like type 2 receptor alpha [Source:HGNC Symbol;Acc:20396]	620	1	0	0	0	-6.52767	-3.51457	0.000440459	0.000694315	Neg	Neg	Other		0.0515439	Tbio
cg19061270	ENSG00000160111	CPAMD8	C3 and PZP-like, alpha-2-macroglobulin domain containing 8 [Source:HGNC Symbol;Acc:23228]	-285	1	0	0	0	6.22281	3.51279	0.000443426	0.000694315	Neg	Pos	Other		0.0555848	Tbio
cg00083042	ENSG00000165757	KIAA1462	KIAA1462 [Source:HGNC Symbol;Acc:29283]	-194	1	0	0	0	1.83073	3.51201	0.000444737	0.000694315	Pos	Pos
cg11314684	ENSG00000117020	AKT3	v-akt murine thymoma viral oncogene homolog 3 [Source:HGNC Symbol;Acc:393]	250	1	0	0	0	4.67142	3.49685	0.000470791	0.000726732	Neg	Pos	Kinase	Kinase	0.00308931	Tchem
cg14001518	ENSG00000198853	RUSC2	RUN and SH3 domain containing 2 [Source:HGNC Symbol;Acc:23625]	-22458	0	0	1	1	1.53192	3.48136	0.00049887	0.00076152	Pos	Pos	Other		0.146919	Tbio
cg07046546	ENSG00000135253	KCP	kielin/chordin-like protein [Source:HGNC Symbol;Acc:17585]	-194	1	0	0	0	-6.21844	-3.43868	0.000584547	0.000882499	Pos	Neg	Other		0.00817104	Tdark
cg07237926	ENSG00000110324	IL10RA	interleukin 10 receptor, alpha [Source:HGNC Symbol;Acc:5964]	-178	1	0	0	0	-6.63442	-3.41655	0.00063421	0.000947069	Neg	Neg	Other		0.00506068	Tbio
cg03862437	ENSG00000145014	TMEM44	transmembrane protein 44 [Source:HGNC Symbol;Acc:25120]	578	1	0	0	0	-2.66473	-3.41355	0.000641221	0.000947242	Neg	Neg	Other		0.911671	Tdark
cg01819568	ENSG00000157404	KIT	v-kit Hardy-Zuckerman 4 feline sarcoma viral oncogene homolog [Source:HGNC Symbol;Acc:6342]	-4032	1	0	0	0	-3.72371	-3.38152	0.000720858	0.00105356	Neg	Neg	Kinase	Kinase	0.00011237	Tclin
cg19178585	ENSG00000151148	UBE3B	ubiquitin protein ligase E3B [Source:HGNC Symbol;Acc:13478]	-3410	1	0	0	0	-1.16113	-3.2958	0.000981419	0.00140449	Pos	Neg	Enzyme		0.0627405	Tbio
cg20805367	ENSG00000267532	MIR497HG	mir-497-195 cluster host gene (non-protein coding) [Source:HGNC Symbol;Acc:39523]	2068	1	0	0	0	1.83779	3.27446	0.00105862	0.00149936	Neg	Pos
cg04138492	ENSG00000167178	ISLR2	immunoglobulin superfamily containing leucine-rich repeat 2 [Source:HGNC Symbol;Acc:29286]	-423	1	0	0	0	-7.27833	-3.2702	0.0010747	0.0015066	Neg	Neg	Other		0.0862515	Tbio
cg13851211	ENSG00000121281	ADCY7	adenylate cyclase 7 [Source:HGNC Symbol;Acc:238]	144	1	0	0	0	10.2741	3.20619	0.00134504	0.00184791	Pos	Pos	Enzyme		0.00984562	Tbio
cg08297686	ENSG00000182185	RAD51B	RAD51 paralog B [Source:HGNC Symbol;Acc:9822]	-4736	1	0	0	0	1.38938	3.20619	0.00134507	0.00184791	Neg	Pos	Other		0.00302521	Tbio
cg07530599	ENSG00000129646	QRICH2	glutamine rich 2 [Source:HGNC Symbol;Acc:25326]	1301	1	0	1	1	5.80032	3.17576	0.00149443	0.00203277	Neg	Pos	Other		0.293888	Tdark
cg22157087	ENSG00000091831	ESR1	estrogen receptor 1 [Source:HGNC Symbol;Acc:3467]	-1256	1	0	0	0	-1.24305	-3.06154	0.00220204	0.00296593	Pos	Neg	Nuclear Receptor	NR	5.938e-05	Tclin
cg10294820	ENSG00000268505			2821	1	0	0	0	5.99837	3.05735	0.00223303	0.00297847	Neg	Pos
cg04548563	ENSG00000184557	SOCS3	suppressor of cytokine signaling 3 [Source:HGNC Symbol;Acc:19391]	-752	1	0	0	0	-18.9103	-3.02296	0.00250312	0.00330662	Neg	Neg	Other		0.00106095	Tbio
cg20805367	ENSG00000219200	RNASEK	ribonuclease, RNase K [Source:HGNC Symbol;Acc:33911]	-2402	1	0	0	0	-1.18168	-3.01977	0.00252969	0.0033099	Neg	Neg	Enzyme	RNase_family	0.0967755	Tbio
cg06319288	ENSG00000161179	YDJC	YdjC homolog (bacterial) [Source:HGNC Symbol;Acc:27158]	-2679	1	0	0	0	-7.90278	-3.00988	0.00261349	0.00338728	Neg	Neg	Enzyme		0.195749	Tbio
cg11793449	ENSG00000267737			-2062	1	0	0	0	-7.82348	-3.00372	0.00266703	0.00342436	Neg	Neg
cg09457766	ENSG00000159307	SCUBE1	signal peptide, CUB domain, EGF-like 1 [Source:HGNC Symbol;Acc:13441]	-3179	1	0	0	0	9.59467	2.99721	0.00272466	0.00346596	Neg	Pos	Other		0.0324185	Tbio
cg04370174	ENSG00000125089	SH3TC1	SH3 domain and tetratricopeptide repeats 1 [Source:HGNC Symbol;Acc:26009]	-3872	1	0	0	0	-3.34668	-2.96376	0.00303908	0.00377168	Neg	Neg	Other		1.64057	Tdark
cg09181861	ENSG00000103326	CAPN15	calpain 15 [Source:HGNC Symbol;Acc:11182]	-2180	1	0	0	0	-1.82744	-2.96336	0.00304296	0.00377168	Neg	Neg	Other		0.0104684	Tbio
cg12346103	ENSG00000163251	FZD5	frizzled family receptor 5 [Source:HGNC Symbol;Acc:4043]	-2076	1	0	0	0	0.892002	2.96224	0.00305414	0.00377168	Neg	Pos	GPCR	GPCR	0.0167383	Tbio
cg25511621	ENSG00000146147	MLIP	muscular LMNA-interacting protein [Source:HGNC Symbol;Acc:21355]	33	1	0	0	0	-5.48928	-2.96016	0.0030748	0.00377168	Pos	Neg	Other		0.0499396	Tdark
cg02431964	ENSG00000019169	MARCO	macrophage receptor with collagenous structure [Source:HGNC Symbol;Acc:6895]	-163	1	0	0	0	-10.6193	-2.94937	0.00318423	0.00387135	Neg	Neg	Other		0.0133527	Tbio
cg15809217	ENSG00000204469	PRRC2A	proline-rich coiled-coil 2A [Source:HGNC Symbol;Acc:13918]	-3036	1	0	0	0	0.712853	2.94003	0.00328181	0.00395498	Neg	Pos	Other		0.0149315	Tbio
cg11980004	ENSG00000198517	MAFK	v-maf avian musculoaponeurotic fibrosarcoma oncogene homolog K [Source:HGNC Symbol;Acc:6782]	-755	1	0	0	0	-10.7382	-2.93329	0.00335391	0.00400673	Neg	Neg	Transcription Factor	TF	0.0173594	Tbio
cg15255827	ENSG00000168502	SOGA2	SOGA family member 2 [Source:HGNC Symbol;Acc:29121]	-147	1	1	1	0	-4.45544	-2.91003	0.00361399	0.0042802	Neg	Neg
cg07390924	ENSG00000187961	KLHL17	kelch-like family member 17 [Source:HGNC Symbol;Acc:24023]	-2793	1	0	0	0	-6.07679	-2.88176	0.00395466	0.00464365	Neg	Neg	Other		0.221037	Tdark
cg19265103	ENSG00000050438	SLC4A8	solute carrier family 4, sodium bicarbonate cotransporter, member 8 [Source:HGNC Symbol;Acc:11034]	457	1	0	0	0	-8.72127	-2.86987	0.00410637	0.00478093	Neg	Neg	Transporter	SLC4A_transporter	0.0160611	Tbio
cg17812664	ENSG00000076685	NT5C2	5'-nucleotidase, cytosolic II [Source:HGNC Symbol;Acc:8022]	-4161	1	0	0	0	1.05579	2.86069	0.00422723	0.00488029	Neg	Pos	Enzyme		0.00758288	Tbio
cg09291217	ENSG00000076641	PAG1	phosphoprotein associated with glycosphingolipid microdomains 1 [Source:HGNC Symbol;Acc:30043]	-3781	1	0	0	0	3.37005	2.85625	0.00428673	0.00490774	Pos	Pos	Other		0.0139091	Tbio
cg06893938	ENSG00000025800	KPNA6	karyopherin alpha 6 (importin alpha 7) [Source:HGNC Symbol;Acc:6399]	3535	1	0	0	0	0.986692	2.84216	0.00448093	0.00508767	Neg	Pos	Other		0.035165	Tbio
cg22912331	ENSG00000213983	AP1G2	adaptor-related protein complex 1, gamma 2 subunit [Source:HGNC Symbol;Acc:556]	-4972	1	0	0	0	2.40353	2.82314	0.00475563	0.00535531	Neg	Pos	Other		0.172034	Tbio
cg13823169	ENSG00000127191	TRAF2	TNF receptor-associated factor 2 [Source:HGNC Symbol;Acc:12032]	-508	1	0	0	0	-2.002	-2.80878	0.00497301	0.00555457	Neg	Neg	Other		0.00983658	Tbio
cg15605448	ENSG00000153902	LGI4	leucine-rich repeat LGI family, member 4 [Source:HGNC Symbol;Acc:18712]	-874	1	0	0	0	5.22173	2.80159	0.0050852	0.00563407	Neg	Pos	Other		0.0902371	Tbio
cg26509318	ENSG00000089094	KDM2B	lysine (K)-specific demethylase 2B [Source:HGNC Symbol;Acc:13610]	-840	1	0	0	0	-1.21223	-2.75234	0.00591719	0.00650341	Neg	Neg	Epigenetic		0.0163052	Tchem
cg07059784	ENSG00000135930	EIF4E2	eukaryotic translation initiation factor 4E family member 2 [Source:HGNC Symbol;Acc:3293]	-716	1	0	0	0	-1.16907	-2.73128	0.00630887	0.00687887	Neg	Neg	Other		0.0490219	Tbio
cg19760410	ENSG00000143515	ATP8B2	ATPase, aminophospholipid transporter, class I, type 8B, member 2 [Source:HGNC Symbol;Acc:13534]	159	1	0	0	0	-2.47568	-2.67094	0.00756394	0.00818239	Neg	Neg	Transporter	cation_transport_ATPase_P-type	0.0926954	Tbio
cg25305174	ENSG00000058404	CAMK2B	calcium/calmodulin-dependent protein kinase II beta [Source:HGNC Symbol;Acc:1461]	2225	1	0	0	0	-6.09377	-2.63241	0.00847824	0.0090998	Neg	Neg	Kinase	Kinase	0.00793595	Tchem
cg19868593	ENSG00000204396	VWA7	von Willebrand factor A domain containing 7 [Source:HGNC Symbol;Acc:13939]	-120	1	0	0	0	-10.2901	-2.61133	0.00901899	0.00960515	Neg	Neg	Other		0.155136	Tdark
cg06488615	ENSG00000106078	COBL	cordon-bleu WH2 repeat protein [Source:HGNC Symbol;Acc:22199]	-114	1	0	0	0	5.40575	2.60863	0.00909048	0.00960682	Neg	Pos	Other		0.0190304	Tbio

## Sheet: ST8_cg_gene_assoc_visc_genic
sentinel	target_ensembl	target_gene	target_description	dist_TSS	promoter	fiveUTR	exon	threeUTR	effect_logFC	effect_Z_score	effect_P_val	effect_Q_val	dir_sent_obesity	dir_sent_target_gene	IDG_druggable_protein_family	other_druggable_protein_family	novelty_score	target_development_level
cg11352083	ENSG00000233101	HOXB-AS3	HOXB cluster antisense RNA 3 [Source:HGNC Symbol;Acc:40283]	-713	1	0	0	0	-15.4182	-7.06145	1.64779e-12	6.56569e-11	Neg	Neg
cg11149277	ENSG00000106018	VIPR2	vasoactive intestinal peptide receptor 2 [Source:HGNC Symbol;Acc:12695]	-3192	1	0	0	0	-14.0824	-6.47985	9.18118e-11	1.82915e-09	Neg	Neg	GPCR	GPCR	0.00463802	Tchem
cg11352083	ENSG00000108511	HOXB6	homeobox B6 [Source:HGNC Symbol;Acc:5117]	-18	1	0	0	0	-9.34325	-6.28601	3.25738e-10	4.3264e-09	Neg	Neg	Transcription Factor	TF	0.0176813	Tbio
cg07318128	ENSG00000108511	HOXB6	homeobox B6 [Source:HGNC Symbol;Acc:5117]	-1452	1	0	0	0	-5.74661	-6.19364	5.87901e-10	5.85631e-09	Neg	Neg	Transcription Factor	TF	0.0176813	Tbio
cg17803589	ENSG00000173638	SLC19A1	solute carrier family 19 (folate transporter), member 1 [Source:HGNC Symbol;Acc:10937]	3090	1	0	0	0	-3.63097	-5.59357	2.2245e-08	1.77273e-07	Neg	Neg	Transporter	SLC19A_transporter	0.00536763	Tchem
cg07318128	ENSG00000233101	HOXB-AS3	HOXB cluster antisense RNA 3 [Source:HGNC Symbol;Acc:40283]	-3953	1	0	0	0	-8.04864	-5.52476	3.29933e-08	2.19106e-07	Neg	Neg
cg20782724	ENSG00000136205	TNS3	tensin 3 [Source:HGNC Symbol;Acc:21616]	2226	1	0	0	0	3.09855	5.49074	4.00252e-08	2.27832e-07	Neg	Pos	Other		0.016312	Tbio
cg11352083	ENSG00000120075	HOXB5	homeobox B5 [Source:HGNC Symbol;Acc:5116]	-3191	1	0	0	0	-6.52332	-5.31305	1.07807e-07	5.36952e-07	Neg	Neg	Transcription Factor	TF	0.0111987	Tbio
cg22530519	ENSG00000131471	AOC3	amine oxidase, copper containing 3 [Source:HGNC Symbol;Acc:550]	1352	1	0	0	0	-1.42814	-5.07591	3.85654e-07	1.7074e-06	Neg	Neg	Enzyme		0.00078739	Tchem
cg22603393	ENSG00000255103	KIAA0754	KIAA0754 [Source:HGNC Symbol;Acc:29111]	-2630	1	0	0	0	-4.36807	-4.82694	1.38647e-06	5.46295e-06	Neg	Neg	Other		0.0166336	Tdark
cg26482609	ENSG00000105287	PRKD2	protein kinase D2 [Source:HGNC Symbol;Acc:17293]	-3014	1	0	0	0	2.89827	4.81015	1.50813e-06	5.46295e-06	Neg	Pos	Kinase	Kinase	0.0314372	Tchem
cg01652078	ENSG00000153815	CMIP	c-Maf inducing protein [Source:HGNC Symbol;Acc:24319]	658	1	0	0	0	1.62574	4.70493	2.53955e-06	8.43249e-06	Neg	Pos	Other		0.0076969	Tbio
cg25749254	ENSG00000067082	KLF6	Kruppel-like factor 6 [Source:HGNC Symbol;Acc:2235]	336	1	0	0	0	-3.15956	-4.65612	3.22231e-06	9.87652e-06	Pos	Neg	Transcription Factor	TF	0.00286738	Tbio
cg19767800	ENSG00000175745	NR2F1	nuclear receptor subfamily 2, group F, member 1 [Source:HGNC Symbol;Acc:7975]	4958	1	0	0	0	-5.44421	-4.60269	4.17073e-06	1.11303e-05	Neg	Neg	Nuclear Receptor	NR	0.00588095	Tbio
cg26067259	ENSG00000175745	NR2F1	nuclear receptor subfamily 2, group F, member 1 [Source:HGNC Symbol;Acc:7975]	-117	1	0	1	0	-10.3892	-4.60173	4.19004e-06	1.11303e-05	Neg	Neg	Nuclear Receptor	NR	0.00588095	Tbio
cg19708340	ENSG00000096696	DSP	desmoplakin [Source:HGNC Symbol;Acc:3052]	-6162	0	0	1	0	-14.3048	-4.44347	8.85176e-06	2.20439e-05	Neg	Neg	Other		0.00178018	Tbio
cg14592673	ENSG00000108846	ABCC3	ATP-binding cassette, sub-family C (CFTR/MRP), member 3 [Source:HGNC Symbol;Acc:54]	-3981	1	0	1	1	7.41295	4.40597	1.05314e-05	2.41811e-05	Neg	Pos	Transporter	ATP_binding_cassette_Transporter	0.00260166	Tbio
cg06668065	ENSG00000237187	NR2F1-AS1	NR2F1 antisense RNA 1 [Source:HGNC Symbol;Acc:48622]	-2020	1	0	0	0	2.00066	4.39803	1.09237e-05	2.41811e-05	Neg	Pos
cg16871561	ENSG00000075415	SLC25A3	solute carrier family 25 (mitochondrial carrier; phosphate carrier), member 3 [Source:HGNC Symbol;Acc:10989]	482	1	0	0	0	-1.09486	-4.34617	1.38533e-05	2.90523e-05	Pos	Neg	Transporter	SLC25A_transporter	0.00530277	Tbio
cg25692621	ENSG00000005981	ASB4	ankyrin repeat and SOCS box containing 4 [Source:HGNC Symbol;Acc:16009]	50	1	0	0	0	6.90151	4.29612	1.73816e-05	3.4629e-05	Neg	Pos	Other		0.0990312	Tbio
cg26349474	ENSG00000170689	HOXB9	homeobox B9 [Source:HGNC Symbol;Acc:5120]	-1798	1	0	0	0	7.97573	3.91843	8.91294e-05	0.000169115	Pos	Pos	Transcription Factor	TF	0.0159152	Tbio
cg03919657	ENSG00000167107	ACSF2	acyl-CoA synthetase family member 2 [Source:HGNC Symbol;Acc:26101]	1207	1	0	0	0	-3.64931	-3.83144	0.000127396	0.000230735	Neg	Neg	Enzyme	ATP=dependent_AMP-binding	0.102801	Tbio
cg22603393	ENSG00000127603	MACF1	microtubule-actin crosslinking factor 1 [Source:HGNC Symbol;Acc:13664]	1291	1	0	0	0	-1.46702	-3.7546	0.000173621	0.000295005	Neg	Neg	Other		0.0166336	Tbio
cg14308375	ENSG00000164093	PITX2	paired-like homeodomain 2 [Source:HGNC Symbol;Acc:9005]	-860	1	0	0	0	8.27108	3.74879	0.000177689	0.000295005	Pos	Pos	Transcription Factor	TF	0.00216568	Tbio
cg07137983	ENSG00000135541	AHI1	Abelson helper integration site 1 [Source:HGNC Symbol;Acc:21575]	23617	0	0	1	1	-1.29597	-3.64869	0.000263579	0.000420098	Neg	Neg	Other		0.0118069	Tbio
cg05941027	ENSG00000136490	LIMD2	LIM domain containing 2 [Source:HGNC Symbol;Acc:28142]	2348	1	0	0	0	-5.59436	-3.63558	0.000277351	0.000425047	Neg	Neg	Other		0.0870637	Tbio
cg11079619	ENSG00000122641	INHBA	inhibin, beta A [Source:HGNC Symbol;Acc:6066]	76	1	1	1	0	8.35778	3.55304	0.000380805	0.000545846	Neg	Pos	Other		0.00657844	Tbio
cg07318128	ENSG00000120093	HOXB3	homeobox B3 [Source:HGNC Symbol;Acc:5114]	-1532	1	0	0	0	-1.6529	-3.55114	0.000383573	0.000545846	Neg	Neg	Transcription Factor	TF	0.0157296	Tbio
cg13196806	ENSG00000151640	DPYSL4	dihydropyrimidinase-like 4 [Source:HGNC Symbol;Acc:3016]	4095	1	0	0	0	6.18997	3.16147	0.00156976	0.00215682	Neg	Pos	Enzyme		0.0449179	Tbio
cg27533534	ENSG00000168280	KIF5C	kinesin family member 5C [Source:HGNC Symbol;Acc:6325]	-2778	1	0	0	0	6.93649	3.10441	0.00190657	0.00253228	Pos	Pos	Other		0.0238573	Tbio
cg18766054	ENSG00000036448	MYOM2	myomesin 2 [Source:HGNC Symbol;Acc:7614]	1016	1	0	0	0	-4.75377	-3.05328	0.00226354	0.00290942	Neg	Neg	Other		0.00032062	Tbio
cg07717347	ENSG00000132376	INPP5K	inositol polyphosphate-5-phosphatase K [Source:HGNC Symbol;Acc:33882]	252	1	0	1	0	-1.72447	-3.00945	0.00261722	0.00325889	Neg	Neg	Enzyme	phosphatase	0.072825	Tbio
cg11076737	ENSG00000078246	TULP3	tubby like protein 3 [Source:HGNC Symbol;Acc:12425]	-3220	1	0	0	0	-0.923801	-2.86412	0.00418174	0.0050492	Neg	Neg	Transcription Factor	TF	0.0691164	Tbio
cg14279307	ENSG00000228971			41	1	0	0	0	4.04191	2.83576	0.00457166	0.00535765	Pos	Pos

## Sheet: ST9_cg_gene_assoc_subcut_fun
sentinel	target_ensembl	target_gene	target_description	sent_location	dist_TSS	functional_annotation	effect_logFC	effect_Z_score	effect_p_val	effect_q_val	dir_sent_obesity	dir_sent_target_gene	IDG_druggable_protein_family	other_druggable_protein_family	novelty_score	target_development_level
cg10941255	ENSG00000112246	SIM1	single-minded family bHLH transcription factor 1 [Source:HGNC Symbol;Acc:10882]	Distal Intergenic	235801	Adi-C-HiC	28.8891	8.59092	8.62782e-18	1.06474e-15	Pos	Pos	Transcription Factor	TF	0.00486468	Tbio
cg06792126	ENSG00000166825	ANPEP	alanyl (membrane) aminopeptidase [Source:HGNC Symbol;Acc:500]	Distal Intergenic	-6855	eQTLs;eRNA_co-expression	-13.1549	-7.72864	1.08704e-14	6.70745e-13	Neg	Neg	Enzyme	peptidase	0.0004182	Tchem
cg17987982	ENSG00000106018	VIPR2	vasoactive intestinal peptide receptor 2 [Source:HGNC Symbol;Acc:12695]	Distal Intergenic	117058	Other-C-HiC	-18.9729	-7.45407	9.05007e-14	3.72282e-12	Neg	Neg	GPCR	GPCR	0.00463802	Tchem
cg23019886	ENSG00000010278	CD9	CD9 molecule [Source:HGNC Symbol;Acc:1709]	Distal Intergenic	31836	eQTLs;Other-C-HiC	-6.57824	-7.32389	2.40876e-13	7.43147e-12	Neg	Neg	Other		0.00095308	Tbio
cg26969179	ENSG00000148848	ADAM12	ADAM metallopeptidase domain 12 [Source:HGNC Symbol;Acc:190]	Intronic	338696	Adi-C-HiC	-4.85465	-7.01652	2.27459e-12	5.61401e-11	Neg	Neg	Enzyme		0.0045095	Tchem
cg13390388	ENSG00000221818	EBF2	early B-cell factor 2 [Source:HGNC Symbol;Acc:19090]	Intronic	110720	Adi-C-HiC	-5.49048	-6.35446	2.09164e-10	4.30206e-09	Pos	Neg	Transcription Factor	TF	0.00921566	Tbio
cg12940747	ENSG00000151702	FLI1	Fli-1 proto-oncogene, ETS transcription factor [Source:HGNC Symbol;Acc:3749]	Intronic	-39283	Other-C-HiC;eRNA_co-expression	-7.45117	-6.16165	7.19913e-10	1.26918e-08	Neg	Neg	Transcription Factor	TF	0.00790682	Tbio
cg23998240	ENSG00000185100	ADSSL1	adenylosuccinate synthase like 1 [Source:HGNC Symbol;Acc:20093]	Intronic	23783	eQTLs;Other-C-HiC;eRNA_co-expression	-7.78941	-5.88947	3.87425e-09	5.97638e-08	Pos	Neg	Enzyme		0.0511949	Tbio
cg27171704	ENSG00000141279	NPEPPS	aminopeptidase puromycin sensitive [Source:HGNC Symbol;Acc:7900]	Intronic	-177580	eRNA_co-expression	-1.72612	-5.83359	5.42477e-09	7.43841e-08	Pos	Neg	Enzyme	peptidase	0.0121414	Tchem
cg19425295	ENSG00000130598	TNNI2	troponin I type 2 (skeletal, fast) [Source:HGNC Symbol;Acc:11946]	Intronic	-128306	eRNA_co-expression	9.50235	5.79096	6.99872e-09	8.63693e-08	Pos	Pos	Other		0.0277295	Tbio
cg11307296	ENSG00000221818	EBF2	early B-cell factor 2 [Source:HGNC Symbol;Acc:19090]	Distal Intergenic	529471	Adi-C-HiC	-5.86114	-5.70719	1.14854e-08	1.24698e-07	Pos	Neg	Transcription Factor	TF	0.00921566	Tbio
cg02816525	ENSG00000128923	FAM63B	family with sequence similarity 63, member B [Source:HGNC Symbol;Acc:26954]	Intronic	39358	eQTLs;Other-C-HiC	2.65359	5.68863	1.2806e-08	1.24698e-07	Neg	Pos
cg21713614	ENSG00000138759	FRAS1	Fraser syndrome 1 [Source:HGNC Symbol;Acc:19185]	Intronic	-147995	eQTLs	18.8055	5.67374	1.39712e-08	1.24698e-07	Pos	Pos	Other		0.0211406	Tbio
cg20685713	ENSG00000125459	MSTO1	misato 1, mitochondrial distribution and morphology regulator [Source:HGNC Symbol;Acc:29678]	Intronic	-487007	eRNA_co-expression	-3.59291	-5.67161	1.41465e-08	1.24698e-07	Neg	Neg	Other		0.0591419	Tbio
cg05130816	ENSG00000108001	EBF3	early B-cell factor 3 [Source:HGNC Symbol;Acc:19087]	Distal Intergenic	928208	Adi-C-HiC	-1.50988	-5.62609	1.84342e-08	1.51661e-07	Neg	Neg	Transcription Factor	TF	0.00311905	Tbio
cg11775215	ENSG00000035664	DAPK2	death-associated protein kinase 2 [Source:HGNC Symbol;Acc:2675]	Intronic	67681	eQTLs;Other-C-HiC	-5.36073	-5.59825	2.16521e-08	1.57608e-07	Pos	Neg	Kinase	Kinase	0.0239186	Tchem
cg23998240	ENSG00000203485	INF2	inverted formin, FH2 and WH2 domain containing [Source:HGNC Symbol;Acc:23791]	Intronic	-10797	eQTLs	3.96294	5.59778	2.17113e-08	1.57608e-07	Pos	Pos	Other		0.00978892	Tbio
cg07286682	ENSG00000137819	PAQR5	progestin and adipoQ receptor family member V [Source:HGNC Symbol;Acc:29645]	Distal Intergenic	144154	eQTLs	-15.1219	-5.57825	2.42945e-08	1.66562e-07	Neg	Neg	Other		0.0582198	Tbio
cg09714919	ENSG00000140968	IRF8	interferon regulatory factor 8 [Source:HGNC Symbol;Acc:5358]	Distal Intergenic	-49538	Other-C-HiC	-8.22883	-5.54187	2.99259e-08	1.94372e-07	Neg	Neg	Transcription Factor	TF	0.00330143	Tbio
cg03660603	ENSG00000206538	VGLL3	vestigial like 3 (Drosophila) [Source:HGNC Symbol;Acc:24327]	Intronic	41839	Adi-C-HiC	-6.36971	-5.2657	1.39656e-07	8.41581e-07	Neg	Neg	Other		0.0421079	Tbio
cg23019886	ENSG00000110799	VWF	von Willebrand factor [Source:HGNC Symbol;Acc:12726]	Distal Intergenic	-43109	Other-C-HiC	-3.17935	-5.25842	1.45296e-07	8.41581e-07	Neg	Neg	Other		9.007e-05	Tclin
cg23019886	ENSG00000139192	TAPBPL	TAP binding protein-like [Source:HGNC Symbol;Acc:30683]	Distal Intergenic	283811	eRNA_co-expression	-1.27889	-5.24741	1.54255e-07	8.41581e-07	Neg	Neg	Other		0.0634355	Tbio
cg12940747	ENSG00000254703	SENCR	smooth muscle and endothelial cell enriched migration/differentiation-associated long non-coding RNA [Source:HGNC Symbol;Acc:44177]	Intronic	-29795	Other-C-HiC	-9.8575	-5.24433	1.56849e-07	8.41581e-07	Neg	Neg
cg00239988	ENSG00000069011	PITX1	paired-like homeodomain 1 [Source:HGNC Symbol;Acc:9004]	Intronic	-235758	eQTLs	-15.673	-5.16508	2.40331e-07	1.23578e-06	Pos	Neg	Transcription Factor	TF	0.00499796	Tbio
cg04931184	ENSG00000100129	EIF3L	eukaryotic translation initiation factor 3, subunit L [Source:HGNC Symbol;Acc:18138]	Intronic	-595685	TF_co-expression	2.28287	5.11164	3.19371e-07	1.51958e-06	Neg	Pos	Other		0.110541	Tbio
cg14040358	ENSG00000127666	TICAM1	toll-like receptor adaptor molecule 1 [Source:HGNC Symbol;Acc:18348]	Intronic	462323	eRNA_co-expression	-4.4387	-5.11118	3.20152e-07	1.51958e-06	Neg	Neg	Other		0.0105801	Tbio
cg06315598	ENSG00000122254	HS3ST2	heparan sulfate (glucosamine) 3-O-sulfotransferase 2 [Source:HGNC Symbol;Acc:5195]	Distal Intergenic	133036	Adi-C-HiC	-16.9436	-5.06484	4.08754e-07	1.86827e-06	Neg	Neg	Enzyme	sulfotransferase_1	0.0611326	Tbio
cg19425295	ENSG00000130595	TNNT3	troponin T type 3 (skeletal, fast) [Source:HGNC Symbol;Acc:11950]	Intronic	-48441	eRNA_co-expression	3.88771	4.96063	7.02662e-07	3.09692e-06	Pos	Pos	Other		0.0212335	Tbio
cg27171704	ENSG00000259207	ITGB3	integrin, beta 3 (platelet glycoprotein IIIa, antigen CD61) [Source:HGNC Symbol;Acc:6156]	Intronic	-454747	eRNA_co-expression	6.36344	4.88376	1.0408e-06	4.42906e-06	Pos	Pos	Other		0.00067255	Tclin
cg04876582	ENSG00000148848	ADAM12	ADAM metallopeptidase domain 12 [Source:HGNC Symbol;Acc:190]	Intronic	212273	Adi-C-HiC;eRNA_co-expression	4.27476	4.87159	1.10705e-06	4.55394e-06	Pos	Pos	Enzyme		0.0045095	Tchem
cg14781394	ENSG00000127528	KLF2	Kruppel-like factor 2 [Source:HGNC Symbol;Acc:6347]	Distal Intergenic	-5829	eRNA_co-expression	-8.78639	-4.85146	1.22558e-06	4.8789e-06	Neg	Neg	Transcription Factor	TF	0.00290947	Tbio
cg03097134	ENSG00000112139	MDGA1	MAM domain containing glycosylphosphatidylinositol anchor 1 [Source:HGNC Symbol;Acc:19267]	Distal Intergenic	67502	eQTLs	4.89273	4.75847	1.95069e-06	7.52279e-06	Neg	Pos	Other		0.0447849	Tbio
cg22609522	ENSG00000231711	LINC00899	long intergenic non-protein coding RNA 899 [Source:HGNC Symbol;Acc:48583]	Distal Intergenic	36726	eQTLs;Other-C-HiC;TF_co-expression	6.28268	4.72793	2.26825e-06	8.48239e-06	Neg	Pos
cg20025824	ENSG00000075624	ACTB	actin, beta [Source:HGNC Symbol;Acc:132]	Intronic	178213	Other-C-HiC	3.08537	4.71124	2.46215e-06	8.9367e-06	Pos	Pos	Other		6.048e-05	Tbio
cg14040358	ENSG00000167670	CHAF1A	chromatin assembly factor 1, subunit A (p150) [Source:HGNC Symbol;Acc:1910]	Intronic	33266	eQTLs;Other-C-HiC	-2.47401	-4.67021	3.0089e-06	1.06091e-05	Neg	Neg	Other		0.0212918	Tbio
cg21550372	ENSG00000140105	WARS	tryptophanyl-tRNA synthetase [Source:HGNC Symbol;Acc:12729]	Intronic	-65766	Other-C-HiC	4.18879	4.66059	3.15298e-06	1.08084e-05	Pos	Pos	Enzyme		0.00202764	Tbio
cg06792126	ENSG00000185033	SEMA4B	sema domain, immunoglobulin domain (Ig), transmembrane domain (TM) and short cytoplasmic domain, (semaphorin) 4B [Source:HGNC Symbol;Acc:10730]	Distal Intergenic	338348	eRNA_co-expression	2.81252	4.60113	4.20196e-06	1.40149e-05	Neg	Pos	Other		0.0138752	Tbio
cg04139827	ENSG00000143367	TUFT1	tuftelin 1 [Source:HGNC Symbol;Acc:12422]	Intronic	-35054	eQTLs;Other-C-HiC	-5.01798	-4.56528	4.9883e-06	1.61998e-05	Neg	Neg	Other		0.0199903	Tbio
cg14523725	ENSG00000154493	C10orf90	chromosome 10 open reading frame 90 [Source:HGNC Symbol;Acc:26563]	Intronic	70334	eQTLs;Other-C-HiC	-7.05877	-4.55634	5.20519e-06	1.64707e-05	Neg	Neg	Other		0.144832	Tbio
cg10926330	ENSG00000141524	TMC6	transmembrane channel-like 6 [Source:HGNC Symbol;Acc:18021]	Intronic	-140493	eRNA_co-expression	5.79041	4.54464	5.50281e-06	1.69772e-05	Neg	Pos	Ion Channel	IC	0.00761789	Tbio
cg04255675	ENSG00000128487	SPECC1	sperm antigen with calponin homology and coiled-coil domains 1 [Source:HGNC Symbol;Acc:30615]	Intronic	-163258	Adi-C-HiC;Other-C-HiC	3.0761	4.50567	6.61634e-06	1.99147e-05	Pos	Pos	Other		0.00830299	Tbio
cg12063847	ENSG00000078269	SYNJ2	synaptojanin 2 [Source:HGNC Symbol;Acc:11504]	Distal Intergenic	218346	Other-C-HiC	-4.40013	-4.46705	7.93069e-06	2.33025e-05	Neg	Neg	Other		0.0367991	Tchem
cg02770313	ENSG00000204160	ZDHHC18	zinc finger, DHHC-type containing 18 [Source:HGNC Symbol;Acc:20712]	Distal Intergenic	-194544	eQTLs	-4.56575	-4.42388	9.69441e-06	2.78224e-05	Neg	Neg	Enzyme		0.448789	Tdark
cg20685713	ENSG00000116604	MEF2D	myocyte enhancer factor 2D [Source:HGNC Symbol;Acc:6997]	Intronic	386236	eRNA_co-expression	-1.33766	-4.39057	1.13056e-05	3.17091e-05	Neg	Neg	Transcription Factor	TF	0.00732653	Tbio
cg04833050	ENSG00000132842	AP3B1	adaptor-related protein complex 3, beta 1 subunit [Source:HGNC Symbol;Acc:566]	Distal Intergenic	-215472	eRNA_co-expression	-0.937238	-4.38052	1.18394e-05	3.24682e-05	Neg	Neg	Other		0.0311793	Tbio
cg15870857	ENSG00000184601	C14orf180	chromosome 14 open reading frame 180 [Source:HGNC Symbol;Acc:33795]	Intronic	303849	Other-C-HiC	-4.97874	-4.35765	1.31466e-05	3.52694e-05	Pos	Neg
cg17086398	ENSG00000142910	TINAGL1	tubulointerstitial nephritis antigen-like 1 [Source:HGNC Symbol;Acc:19168]	Intronic	145724	Other-C-HiC	-9.41001	-4.3418	1.4132e-05	3.71063e-05	Neg	Neg	Other		0.055782	Tbio
cg23019886	ENSG00000111676	ATN1	atrophin 1 [Source:HGNC Symbol;Acc:3033]	Distal Intergenic	756581	TF_co-expression	0.550602	4.29506	1.74648e-05	4.49019e-05	Neg	Pos	Other		0.0122704	Tbio
cg06315598	ENSG00000140743	CDR2	cerebellar degeneration-related protein 2, 62kDa [Source:HGNC Symbol;Acc:1799]	Distal Intergenic	-243976	Adi-C-HiC	-3.07127	-4.2775	1.89006e-05	4.76015e-05	Neg	Neg	Other		0.00141419	Tbio
cg12940747	ENSG00000134954	ETS1	v-ets avian erythroblastosis virus E26 oncogene homolog 1 [Source:HGNC Symbol;Acc:3488]	Intronic	-138260	eRNA_co-expression	-4.88279	-4.22128	2.4292e-05	5.9202e-05	Neg	Neg	Transcription Factor	TF	0.00105233	Tbio
cg07814661	ENSG00000214517	PPME1	protein phosphatase methylesterase 1 [Source:HGNC Symbol;Acc:30178]	Intronic	-272399	Adi-C-HiC	-0.792907	-4.21501	2.49768e-05	5.9202e-05	Pos	Neg	Enzyme	phosphatase	0.0155986	Tchem
cg17052756	ENSG00000153814	JAZF1	JAZF zinc finger 1 [Source:HGNC Symbol;Acc:28917]	Intronic	76686	eQTLs	1.39898	4.21219	2.52911e-05	5.9202e-05	Pos	Pos	Other		0.0163933	Tbio
cg03565777	ENSG00000150991	UBC	ubiquitin C [Source:HGNC Symbol;Acc:12468]	Intronic	371555	eRNA_co-expression	2.60145	4.21099	2.54256e-05	5.9202e-05	Pos	Pos	Other		0.00204643	Tbio
cg24028809	ENSG00000091844	RGS17	regulator of G-protein signaling 17 [Source:HGNC Symbol;Acc:14088]	Intronic	38283	eQTLs	2.67352	4.1322	3.59311e-05	8.21142e-05	Neg	Pos	Other		0.0438038	Tchem
cg12407685	ENSG00000124782	RREB1	ras responsive element binding protein 1 [Source:HGNC Symbol;Acc:10449]	Intronic	-57817	eRNA_co-expression	1.65233	4.10715	4.00564e-05	8.98774e-05	Pos	Pos	Transcription Factor	TF	0.0139428	Tbio
cg06876354	ENSG00000144118	RALB	v-ral simian leukemia viral oncogene homolog B [Source:HGNC Symbol;Acc:9840]	Intronic	-22549	eQTLs	-2.85348	-4.02694	5.65084e-05	0.000124528	Neg	Neg	Enzyme	small GTPase	0.0160575	Tbio
cg02816525	ENSG00000137845	ADAM10	ADAM metallopeptidase domain 10 [Source:HGNC Symbol;Acc:188]	Intronic	18144	eQTLs	-1.2538	-4.0119	6.02316e-05	0.000130404	Neg	Neg	Enzyme	peptidase	0.00160129	Tchem
cg05102770	ENSG00000242802	AP5Z1	adaptor-related protein complex 5, zeta 1 subunit [Source:HGNC Symbol;Acc:22197]	Distal Intergenic	8384	eQTLs	1.49271	3.9265	8.61927e-05	0.000183393	Pos	Pos	Transcription Factor	TF	0.14369	Tbio
cg06315598	ENSG00000011638	TMEM159	transmembrane protein 159 [Source:HGNC Symbol;Acc:30136]	Distal Intergenic	-1522764	Adi-C-HiC	-3.25841	-3.87708	0.000105718	0.000221125	Neg	Neg	Other		0.222377	Tdark
cg26395694	ENSG00000150995	ITPR1	inositol 1,4,5-trisphosphate receptor, type 1 [Source:HGNC Symbol;Acc:6180]	Intronic	-248272	eRNA_co-expression	-1.63273	-3.86584	0.000110708	0.000227704	Neg	Neg	Ion Channel	IC	0.00111834	Tchem
cg07677157	ENSG00000174106	LEMD3	LEM domain containing 3 [Source:HGNC Symbol;Acc:28887]	Intronic	-487577	eRNA_co-expression;TF_co-expression	0.742369	3.83249	0.000126853	0.000256633	Neg	Pos	Other		0.00579701	Tbio
cg04139827	ENSG00000196407	THEM5	thioesterase superfamily member 5 [Source:HGNC Symbol;Acc:26755]	Intronic	278338	Other-C-HiC	-4.83692	-3.81956	0.000133692	0.000266105	Neg	Neg	Enzyme	thioesterase	0.202672	Tbio
cg10321973	ENSG00000184916	JAG2	jagged 2 [Source:HGNC Symbol;Acc:6189]	Distal Intergenic	-24646	eRNA_co-expression	-10.0321	-3.79808	0.000145822	0.000285643	Neg	Neg	Other		0.00176158	Tbio
cg10926330	ENSG00000078687	TNRC6C	trinucleotide repeat containing 6C [Source:HGNC Symbol;Acc:29318]	Intronic	-267844	eRNA_co-expression	2.11305	3.77304	0.000161274	0.000310974	Neg	Pos	Other		0.0976419	Tbio
cg14781394	ENSG00000167461	RAB8A	RAB8A, member RAS oncogene family [Source:HGNC Symbol;Acc:7007]	Distal Intergenic	-219018	eRNA_co-expression	-2.34622	-3.74842	0.000177949	0.000337849	Neg	Neg	Enzyme	small GTPase	0.00486694	Tbio
cg12009872	ENSG00000186417	GLDN	gliomedin [Source:HGNC Symbol;Acc:29514]	Intronic	113087	Adi-C-HiC	-3.14595	-3.74142	0.000182982	0.000342141	Neg	Neg	Other		0.018596	Tbio
cg26395694	ENSG00000170364	SETMAR	SET domain and mariner transposase fusion gene [Source:HGNC Symbol;Acc:10762]	Intronic	-438318	TF_co-expression	0.900684	3.70315	0.000212939	0.000387516	Neg	Pos	Epigenetic		0.0285955	Tbio
cg23521140	ENSG00000115828	QPCT	glutaminyl-peptide cyclotransferase [Source:HGNC Symbol;Acc:9753]	Distal Intergenic	-45884	Other-C-HiC	-3.45156	-3.70245	0.000213529	0.000387516	Neg	Neg	Enzyme		0.0168711	Tchem
cg00415424	ENSG00000152154	TMEM178A	transmembrane protein 178A [Source:HGNC Symbol;Acc:28517]	Intronic	-729431	eQTLs	9.15334	3.67832	0.000234779	0.000419905	Pos	Pos	Other		0.789257	Tdark
cg08918658	ENSG00000078269	SYNJ2	synaptojanin 2 [Source:HGNC Symbol;Acc:11504]	Intronic	-44964	Other-C-HiC	-3.94607	-3.66884	0.000243649	0.000426958	Neg	Neg	Other		0.0367991	Tchem
cg19425295	ENSG00000167244	IGF2	insulin-like growth factor 2 (somatomedin A) [Source:HGNC Symbol;Acc:5466]	Intronic	169287	eRNA_co-expression	2.90157	3.66676	0.000245642	0.000426958	Pos	Pos	Other		0.00021277	Tbio
cg14040358	ENSG00000167680	SEMA6B	sema domain, transmembrane domain (TM), and cytoplasmic domain, (semaphorin) 6B [Source:HGNC Symbol;Acc:10739]	Intronic	189114	eRNA_co-expression	-6.59473	-3.66125	0.000250985	0.000430186	Neg	Neg	Other		0.0146172	Tbio
cg12964033	ENSG00000168502	SOGA2	SOGA family member 2 [Source:HGNC Symbol;Acc:29121]	Distal Intergenic	43644	Other-C-HiC	-4.61534	-3.6172	0.000297812	0.000503454	Neg	Neg
cg14781394	ENSG00000105072	C19orf44	chromosome 19 open reading frame 44 [Source:HGNC Symbol;Acc:26141]	Distal Intergenic	165665	TF_co-expression	2.43219	3.57791	0.000346357	0.000577608	Neg	Pos	Other		16.3579	Tdark
cg27307975	ENSG00000137845	ADAM10	ADAM metallopeptidase domain 10 [Source:HGNC Symbol;Acc:188]	Intronic	244338	Other-C-HiC	-0.787699	-3.5415	0.000397859	0.000654651	Neg	Neg	Enzyme	peptidase	0.00160129	Tchem
cg17052756	ENSG00000106031	HOXA13	homeobox A13 [Source:HGNC Symbol;Acc:5102]	Intronic	-903951	Adi-C-HiC	5.8367	3.53211	0.000412265	0.000669428	Pos	Pos	Transcription Factor	TF	0.00749809	Tbio
cg27171704	ENSG00000141295	SCRN2	secernin 2 [Source:HGNC Symbol;Acc:30381]	Intronic	132645	TF_co-expression	-1.60397	-3.45839	0.000543413	0.000870925	Pos	Neg	Enzyme	peptidase	1.63547	Tdark
cg08918658	ENSG00000146425	DYNLT1	dynein, light chain, Tctex-type 1 [Source:HGNC Symbol;Acc:11697]	Intronic	615937	TF_co-expression	2.05516	3.43889	0.000584107	0.000924143	Neg	Pos	Other		0.00336045	Tbio
cg00059459	ENSG00000162426	SLC45A1	solute carrier family 45, member 1 [Source:HGNC Symbol;Acc:17939]	Distal Intergenic	34311	Other-C-HiC	-1.82976	-3.37057	0.000750131	0.00117179	Neg	Neg	Transporter	SLC45A_transporter	0.155564	Tdark
cg10321973	ENSG00000183828	NUDT14	nudix (nucleoside diphosphate linked moiety X)-type motif 14 [Source:HGNC Symbol;Acc:20141]	Distal Intergenic	-12147	eQTLs;eRNA_co-expression	-5.32146	-3.36045	0.00077817	0.00119307	Neg	Neg	Enzyme	phosphatase	0.119294	Tbio
cg17987982	ENSG00000231419	LINC00689	long intergenic non-protein coding RNA 689 [Source:HGNC Symbol;Acc:27217]	Distal Intergenic	-10492	eQTLs	-7.7744	-3.35871	0.000783086	0.00119307	Neg	Neg
cg23998240	ENSG00000184990	SIVA1	SIVA1, apoptosis-inducing factor [Source:HGNC Symbol;Acc:17712]	Intronic	52697	Other-C-HiC	-2.24942	-3.35468	0.000794556	0.00119578	Pos	Neg	Other		0.0387224	Tbio
cg18722086	ENSG00000072858	SIDT1	SID1 transmembrane family, member 1 [Source:HGNC Symbol;Acc:25967]	Intronic	-128929	Other-C-HiC	-4.48478	-3.29504	0.000984078	0.00146316	Pos	Neg	Other		0.00862786	Tbio
cg23521140	ENSG00000163171	CDC42EP3	CDC42 effector protein (Rho GTPase binding) 3 [Source:HGNC Symbol;Acc:16943]	Distal Intergenic	281733	eRNA_co-expression	-2.6085	-3.25885	0.00111864	0.00164344	Neg	Neg	Other		0.00908722	Tbio
cg27171704	ENSG00000006025	OSBPL7	oxysterol binding protein-like 7 [Source:HGNC Symbol;Acc:16387]	Intronic	113126	Other-C-HiC;eRNA_co-expression	3.28752	3.2494	0.00115648	0.00167904	Pos	Pos	Other		0.269662	Tbio
cg22209723	ENSG00000101265	RASSF2	Ras association (RalGDS/AF-6) domain family member 2 [Source:HGNC Symbol;Acc:9883]	Distal Intergenic	33700	Other-C-HiC;eRNA_co-expression	-4.51177	-3.20885	0.00133265	0.00191231	Neg	Neg	Other		0.031565	Tbio
cg27115863	ENSG00000100079	LGALS2	lectin, galactoside-binding, soluble, 2 [Source:HGNC Symbol;Acc:6562]	Distal Intergenic	54447	eQTLs	-2.9812	-3.18995	0.00142297	0.00201844	Neg	Neg	Other		0.0691045	Tbio
cg23958704	ENSG00000155090	KLF10	Kruppel-like factor 10 [Source:HGNC Symbol;Acc:11810]	Distal Intergenic	-82869	eRNA_co-expression	-4.21311	-3.15763	0.00159059	0.00221233	Neg	Neg	Transcription Factor	TF	0.00921212	Tbio
cg19425295	ENSG00000184281	TSSC4	tumor suppressing subtransferable candidate 4 [Source:HGNC Symbol;Acc:12386]	Intronic	432485	eRNA_co-expression	0.974655	3.15673	0.00159551	0.00221233	Pos	Pos	Other		0.170648	Tdark
cg19791714	ENSG00000110367	DDX6	DEAD (Asp-Glu-Ala-Asp) box helicase 6 [Source:HGNC Symbol;Acc:2747]	Intronic	-102043	Adi-C-HiC	1.72079	3.14966	0.00163461	0.00224136	Neg	Pos	Enzyme		0.0103236	Tbio
cg12063847	ENSG00000130340	SNX9	sorting nexin 9 [Source:HGNC Symbol;Acc:14973]	Distal Intergenic	59754	Other-C-HiC;eRNA_co-expression	-0.804175	-3.11156	0.00186103	0.00252379	Neg	Neg	Other		0.0173778	Tbio
cg01298102	ENSG00000011638	TMEM159	transmembrane protein 159 [Source:HGNC Symbol;Acc:30136]	Distal Intergenic	-30142	eQTLs;Other-C-HiC	-2.28013	-3.09882	0.00194292	0.00256536	Neg	Neg	Other		0.222377	Tdark
cg08918658	ENSG00000130340	SNX9	sorting nexin 9 [Source:HGNC Symbol;Acc:14973]	Intronic	-203587	TF_co-expression	-0.919272	-3.0979	0.00194898	0.00256536	Neg	Neg	Other		0.0173778	Tbio
cg06792126	ENSG00000157823	AP3S2	adaptor-related protein complex 3, sigma 2 subunit [Source:HGNC Symbol;Acc:571]	Distal Intergenic	72086	eQTLs;eRNA_co-expression	0.839714	3.09713	0.00195404	0.00256536	Neg	Pos	Other		0.251862	Tdark
cg26395694	ENSG00000134107	BHLHE40	basic helix-loop-helix family, member e40 [Source:HGNC Symbol;Acc:1046]	Intronic	237495	eRNA_co-expression	-3.05138	-3.08734	0.00201957	0.00262347	Neg	Neg	Transcription Factor	TF	0.0117566	Tbio
cg11307296	ENSG00000184661	CDCA2	cell division cycle associated 2 [Source:HGNC Symbol;Acc:14623]	Distal Intergenic	-56929	Other-C-HiC	4.76507	3.05658	0.00223876	0.00287791	Pos	Pos	Other		0.0466602	Tbio
cg20685713	ENSG00000143622	RIT1	Ras-like without CAAX 1 [Source:HGNC Symbol;Acc:10023]	Intronic	-185791	eQTLs	-1.20348	-3.04753	0.00230727	0.0029354	Neg	Neg	Enzyme	small GTPase	0.0278059	Tbio
cg22366909	ENSG00000234127	TRIM26	tripartite motif containing 26 [Source:HGNC Symbol;Acc:12962]	Distal Intergenic	-383986	TF_co-expression	-2.36405	-3.01545	0.00256596	0.0032312	Neg	Neg	Other		0.0717712	Tbio
cg14040358	ENSG00000178951	ZBTB7A	zinc finger and BTB domain containing 7A [Source:HGNC Symbol;Acc:18078]	Intronic	-302450	eRNA_co-expression	-1.06651	-2.99633	0.00273249	0.00340615	Neg	Neg	Transcription Factor	TF	0.0119064	Tbio
cg06792126	ENSG00000166823	MESP1	mesoderm posterior 1 homolog (mouse) [Source:HGNC Symbol;Acc:29658]	Distal Intergenic	-70947	Other-C-HiC	2.0697	2.99271	0.00276516	0.00341241	Neg	Pos	Transcription Factor	TF	0.0396522	Tbio
cg02770313	ENSG00000158062	UBXN11	UBX domain protein 11 [Source:HGNC Symbol;Acc:30600]	Distal Intergenic	-726543	eQTLs	-5.72552	-2.98413	0.00284384	0.00347476	Neg	Neg	Other		0.0316548	Tbio
cg19925780	ENSG00000162695	SLC30A7	solute carrier family 30 (zinc transporter), member 7 [Source:HGNC Symbol;Acc:19306]	Intronic	-147925	eQTLs	-1.52668	-2.97023	0.00297577	0.00360031	Pos	Neg	Transporter	SLC30A_transporter	0.0299825	Tbio
cg11171825	ENSG00000124587	PEX6	peroxisomal biogenesis factor 6 [Source:HGNC Symbol;Acc:8859]	Intronic	7929	eQTLs	3.15244	2.96534	0.0030235	0.00362255	Neg	Pos	Enzyme	AAA ATPase	0.00874708	Tbio
cg14113958	ENSG00000095397	DFNB31	deafness, autosomal recessive 31 [Source:HGNC Symbol;Acc:16361]	Intronic	-389507	eRNA_co-expression	1.75892	2.94783	0.00320013	0.00379731	Neg	Pos
cg22609522	ENSG00000197182		hsa-mir-4763 [Source:miRBase;Acc:MI0017404]	Distal Intergenic	46531	Other-C-HiC	-4.84069	-2.9346	0.00333974	0.00386868	Neg	Neg
cg18745752	ENSG00000151532	VTI1A	vesicle transport through interaction with t-SNAREs 1A [Source:HGNC Symbol;Acc:17792]	Intronic	-615218	TF_co-expression	0.839006	2.933	0.00335704	0.00386868	Pos	Pos	Other		0.0461662	Tbio
cg17086398	ENSG00000121769	FABP3	fatty acid binding protein 3, muscle and heart (mammary-derived growth inhibitor) [Source:HGNC Symbol;Acc:3557]	Intronic	-46695	Other-C-HiC	-8.78354	-2.93052	0.00338395	0.00386868	Neg	Neg	Other		0.00142249	Tchem
cg04139827	ENSG00000252840		Small nucleolar RNA SNORA44 [Source:RFAM;Acc:RF00405]	Intronic	-47421	Other-C-HiC	-4.1094	-2.93036	0.00338568	0.00386868	Neg	Neg
cg19799702	ENSG00000146535	GNA12	guanine nucleotide binding protein (G protein) alpha 12 [Source:HGNC Symbol;Acc:4380]	Intronic	126616	eQTLs	-1.84466	-2.92654	0.00342755	0.00388059	Pos	Neg	Other		0.0631088	Tbio
cg16514615	ENSG00000113269	RNF130	ring finger protein 130 [Source:HGNC Symbol;Acc:18280]	Intronic	-88832	eQTLs	1.62689	2.86493	0.004171	0.00467939	Neg	Pos	Enzyme		0.269315	Tdark
cg25143743	ENSG00000112977	DAP	death-associated protein [Source:HGNC Symbol;Acc:2672]	Intronic	35838	eQTLs;Other-C-HiC	-1.09845	-2.8597	0.00424042	0.00471441	Neg	Neg	Other		0.064014	Tbio
cg20012607	ENSG00000125245	GPR18	G protein-coupled receptor 18 [Source:HGNC Symbol;Acc:4472]	Distal Intergenic	-171457	Adi-C-HiC;eQTLs;Other-C-HiC	-2.36628	-2.85159	0.00435018	0.00479325	Neg	Neg	GPCR	group A	0.0178347	Tchem
cg14040358	ENSG00000167674		Hepatoma-derived growth factor-related protein 2 [Source:UniProtKB/Swiss-Prot;Acc:Q7Z4V5]	Intronic	102891	TF_co-expression	1.82138	2.84544	0.00443502	0.00484349	Neg	Pos
cg14165909	ENSG00000141622	RNF165	ring finger protein 165 [Source:HGNC Symbol;Acc:31696]	Intronic	-289512	Adi-C-HiC	-5.71663	-2.82964	0.00466009	0.00504465	Neg	Neg	Other		0.835189	Tdark
cg04931184	ENSG00000100201	DDX17	DEAD (Asp-Glu-Ala-Asp) box helicase 17 [Source:HGNC Symbol;Acc:2740]	Intronic	61782	TF_co-expression	1.04574	2.81159	0.00492968	0.00529008	Neg	Pos	Enzyme		0.00462781	Tbio
cg22609522	ENSG00000130638	ATXN10	ataxin 10 [Source:HGNC Symbol;Acc:10549]	Distal Intergenic	-335539	TF_co-expression	1.83992	2.80789	0.00498671	0.00530515	Neg	Pos	Other		0.010085	Tbio
cg21536969	ENSG00000197381	ADARB1	adenosine deaminase, RNA-specific, B1 [Source:HGNC Symbol;Acc:226]	Distal Intergenic	55593	eQTLs;Other-C-HiC	5.31588	2.80224	0.00507494	0.00535287	Neg	Pos	Enzyme		0.00586819	Tbio
cg17624536	ENSG00000057657	PRDM1	PR domain containing 1, with ZNF domain [Source:HGNC Symbol;Acc:9346]	Distal Intergenic	93285	Other-C-HiC;eRNA_co-expression	3.42136	2.78823	0.00529974	0.00553835	Pos	Pos	TF-Epigenetic	TF	0.00224931	Tbio
cg04931184	ENSG00000100196	KDELR3	KDEL (Lys-Asp-Glu-Leu) endoplasmic reticulum protein retention receptor 3 [Source:HGNC Symbol;Acc:6306]	Intronic	23507	eQTLs	2.38578	2.78574	0.00534056	0.00553835	Neg	Pos	Other		0.332648	Tbio
cg26395694	ENSG00000235978		Uncharacterized protein [Source:UniProtKB/TrEMBL;Acc:C9JFK8]	Intronic	115133	Other-C-HiC	-2.75014	-2.76681	0.00566074	0.00577353	Neg	Neg
cg21442182	ENSG00000224743	TEX26-AS1	TEX26 antisense RNA 1 [Source:HGNC Symbol;Acc:42784]	Distal Intergenic	59000	Other-C-HiC	-6.43261	-2.7668	0.0056609	0.00577353	Neg	Neg
cg17149350	ENSG00000138326	RPS24	ribosomal protein S24 [Source:HGNC Symbol;Acc:10411]	Intronic	-222313	eRNA_co-expression	0.78703	2.75383	0.00589021	0.00595816	Neg	Pos	Other		0.019287	Tbio
cg06788267	ENSG00000067334	DNTTIP2	deoxynucleotidyltransferase, terminal, interacting protein 2 [Source:HGNC Symbol;Acc:24013]	Intronic	-912688	TF_co-expression	-0.69332	-2.70681	0.00679331	0.00681581	Neg	Neg	Enzyme		0.019238	Tdark
cg27171704	ENSG00000228782	MRPL45P2	mitochondrial ribosomal protein L45 pseudogene 2 [Source:HGNC Symbol;Acc:29716]	Intronic	-216152	TF_co-expression	-1.64884	-2.68364	0.00728244	0.00722079	Pos	Neg
cg19019380	ENSG00000155093	PTPRN2	protein tyrosine phosphatase, receptor type, N polypeptide 2 [Source:HGNC Symbol;Acc:9677]	Intronic	107980	Other-C-HiC	-2.67579	-2.6822	0.00731397	0.00722079	Neg	Neg	Enzyme	phosphatase	0.00862854	Tbio
cg16163756	ENSG00000168497	SDPR	serum deprivation response [Source:HGNC Symbol;Acc:10690]	Intronic	-95213	Other-C-HiC	-2.13132	-2.66306	0.00774334	0.00758401	Pos	Neg
cg14781394	ENSG00000085872	CHERP	calcium homeostasis endoplasmic reticulum protein [Source:HGNC Symbol;Acc:16930]	Distal Intergenic	211884	TF_co-expression	1.13544	2.63359	0.00844865	0.00817424	Neg	Pos	Other		0.0695563	Tbio
cg01920536	ENSG00000144655	CSRNP1	cysteine-serine-rich nuclear protein 1 [Source:HGNC Symbol;Acc:14300]	Distal Intergenic	-26701	Other-C-HiC	-6.65141	-2.6317	0.00849597	0.00817424	Neg	Neg	Other		0.105389	Tbio
cg03565777	ENSG00000196498	NCOR2	nuclear receptor corepressor 2 [Source:HGNC Symbol;Acc:7673]	Intronic	23671	Other-C-HiC;eRNA_co-expression;TF_co-expression	1.37846	2.62975	0.00854468	0.00817424	Pos	Pos	Transcription Factor	TF	0.00066449	Tchem
cg16737770	ENSG00000145439	CBR4	carbonyl reductase 4 [Source:HGNC Symbol;Acc:25891]	Intronic	131785	eQTLs;Other-C-HiC	-0.935873	-2.62177	0.00874755	0.00830394	Neg	Neg	Enzyme	short-chain_dehydrogenase/reductase	0.0941099	Tbio
cg17086398	ENSG00000168528	SERINC2	serine incorporator 2 [Source:HGNC Symbol;Acc:23231]	Intronic	-13980	eQTLs	-5.54421	-2.61671	0.00887823	0.00836365	Neg	Neg	Other		0.13678	Tbio
cg22796923	ENSG00000142611	PRDM16	PR domain containing 16 [Source:HGNC Symbol;Acc:14000]	Intronic	-100777	eRNA_co-expression	-4.12736	-2.60343	0.00922952	0.00861944	Neg	Neg	TF-Epigenetic	TF	0.00261891	Tbio
cg23998240	ENSG00000126215	XRCC3	X-ray repair complementing defective repair in Chinese hamster cells 3 [Source:HGNC Symbol;Acc:12830]	Intronic	-984899	TF_co-expression	2.63492	2.59895	0.00935082	0.00861944	Pos	Pos	Other		0.00266163	Tbio
cg23998240	ENSG00000182979	MTA1	metastasis associated 1 [Source:HGNC Symbol;Acc:7410]	Intronic	719419	TF_co-expression	-1.073	-2.59811	0.00937379	0.00861944	Pos	Neg	Transcription Factor	TF	0.00464618	Tbio
cg01374266	ENSG00000154767	XPC	xeroderma pigmentosum, complementation group C [Source:HGNC Symbol;Acc:12816]	Intronic	324289	eQTLs	-0.738133	-2.59609	0.00942914	0.00861944	Neg	Neg	Other		0.00775175	Tbio
cg20178976	ENSG00000171940	ZNF217	zinc finger protein 217 [Source:HGNC Symbol;Acc:13009]	Distal Intergenic	-130671	eRNA_co-expression	-1.86953	-2.5913	0.00956138	0.00867606	Neg	Neg	Transcription Factor	TF	0.0131358	Tbio
cg12407685	ENSG00000124784	RIOK1	RIO kinase 1 [Source:HGNC Symbol;Acc:18656]	Intronic	224082	TF_co-expression	1.2454	2.58116	0.00984684	0.00886987	Pos	Pos	Kinase		0.024767	Tchem
cg06081220	ENSG00000184226	PCDH9	protocadherin 9 [Source:HGNC Symbol;Acc:8661]	Intronic	191636	eQTLs	1.21726	2.57673	0.00997386	0.00891919	Pos	Pos	Other		0.0392821	Tbio
cg01920536	ENSG00000168028	RPSA	ribosomal protein SA [Source:HGNC Symbol;Acc:6502]	Distal Intergenic	225426	eQTLs	2.8598	2.56272	0.0103854	0.00922044	Neg	Pos	Other		0.00250446	Tbio
cg04833050	ENSG00000245556			Distal Intergenic	-149720	eQTLs	-1.78505	-2.559	0.0104973	0.0092532	Neg	Neg
cg06788267	ENSG00000117525	F3	coagulation factor III (thromboplastin, tissue factor) [Source:HGNC Symbol;Acc:3541]	Intronic	-250806	Adi-C-HiC;Other-C-HiC	1.22355	2.53332	0.0112987	0.00988898	Neg	Pos	Other		6.457e-05	Tclin

## Sheet: ST10_cg_gene_assoc_visc_fun
sentinel	target_ensembl	target_gene	target_description	sent_location	dist_TSS	functional_annotation	effect_logFC	effect_Z_score	effect_p_val	effect_q_val	dir_sent_obesity	dir_sent_target_gene	IDG_druggable_protein_family	other_druggable_protein_family	novelty_score	target_development_level
cg12639663	ENSG00000143479	DYRK3	dual-specificity tyrosine-(Y)-phosphorylation regulated kinase 3 [Source:HGNC Symbol;Acc:3094]	Distal Intergenic	-254100	eRNA_co-expression	3.57415	4.34797	1.37404e-05	0.000255734	Neg	Pos	Kinase		0.0456949	Tchem
cg01196123	ENSG00000211455	STK38L	serine/threonine kinase 38 like [Source:HGNC Symbol;Acc:17848]	Intronic	-17266	eQTLs	1.65706	4.02191	5.77283e-05	0.000466403	Neg	Pos	Kinase		0.0519322	Tchem
cg03276982	ENSG00000182197	EXT1	exostosin glycosyltransferase 1 [Source:HGNC Symbol;Acc:3512]	Intronic	100037	Other-C-HiC;eRNA_co-expression	-2.71566	-3.93259	8.40369e-05	0.000466403	Pos	Neg	Enzyme	glycosyltransferase	0.00355951	Tbio
cg02062816	ENSG00000143248	RGS5	regulator of G-protein signaling 5 [Source:HGNC Symbol;Acc:10001]	Intronic	5954	Other-C-HiC	5.25317	3.89001	0.000100238	0.000466403	Pos	Pos	Other		0.0162877	Tbio
cg04171052	ENSG00000205037			Intronic	254984	eQTLs	-4.97385	-3.7232	0.000196717	0.000732252	Neg	Neg
cg04741284	ENSG00000124225	PMEPA1	prostate transmembrane protein, androgen induced 1 [Source:HGNC Symbol;Acc:14107]	Distal Intergenic	-37634	eQTLs;Other-C-HiC	6.0775	3.65097	0.000261255	0.000768972	Pos	Pos	Other		0.0248877	Tbio
cg16258545	ENSG00000144230	GPR17	G protein-coupled receptor 17 [Source:HGNC Symbol;Acc:4471]	Intronic	68874	eQTLs;Other-C-HiC	4.80186	3.51624	0.0004377	0.000915872	Neg	Pos	GPCR		0.00545502	Tchem
cg17072368	ENSG00000180891	CUEDC1	CUE domain containing 1 [Source:HGNC Symbol;Acc:31350]	Intronic	28092	Other-C-HiC	1.58505	3.51312	0.000442883	0.000915872	Neg	Pos	Other		0.144011	Tbio
cg09837298	ENSG00000100605	ITPK1	inositol-tetrakisphosphate 1-kinase [Source:HGNC Symbol;Acc:6177]	Intronic	65446	eQTLs	2.12966	3.43121	0.000600902	0.0010515	Neg	Pos	Kinase	Kinase	0.0279026	Tbio
cg27536791	ENSG00000135862	LAMC1	laminin, gamma 1 (formerly LAMB2) [Source:HGNC Symbol;Acc:6492]	Intronic	-18023	eQTLs	-1.1468	-3.42207	0.000621461	0.0010515	Neg	Neg	Other		0.012308	Tbio
cg21547054	ENSG00000177614	PGBD5	piggyBac transposable element derived 5 [Source:HGNC Symbol;Acc:19405]	Distal Intergenic	103082	eQTLs	-2.99197	-3.37846	0.000728939	0.00113057	Neg	Neg	Other		0.159606	Tdark
cg04171052	ENSG00000172530	BANP	BTG3 associated nuclear protein [Source:HGNC Symbol;Acc:13450]	Intronic	103269	eRNA_co-expression;TF_co-expression	-1.22927	-3.29295	0.000991428	0.0014194	Neg	Neg	Other		0.0214555	Tbio
cg16258545	ENSG00000072163	LIMS2	LIM and senescent cell antigen-like domains 2 [Source:HGNC Symbol;Acc:16084]	Intronic	65141	Other-C-HiC	2.44556	2.93118	0.00337681	0.00448917	Neg	Pos	Other		0.0832739	Tbio
cg07139162	ENSG00000189091	SF3B3	splicing factor 3b, subunit 3, 130kDa [Source:HGNC Symbol;Acc:10770]	Intronic	92340	TF_co-expression	-0.910688	-2.63131	0.00850558	0.00978596	Neg	Neg	Other		0.0286631	Tchem
cg03264526	ENSG00000145506	NKD2	naked cuticle homolog 2 (Drosophila) [Source:HGNC Symbol;Acc:17046]	Distal Intergenic	50107	eRNA_co-expression	-4.519	-2.61067	0.00903647	0.00978596	Pos	Neg	Other		0.0404202	Tbio
cg01492538	ENSG00000106266	SNX8	sorting nexin 8 [Source:HGNC Symbol;Acc:14972]	Intronic	-380590	eRNA_co-expression	2.095	2.59481	0.00946429	0.00978596	Neg	Pos	Other		0.0265249	Tbio

[truncated: 16 more sheets: ST11_cg_gene_assoc_subcut_TAD, ST12_cg_gene_assoc_visc_TAD, ST13_target_gn_diff_expr, ST14_nearest_gene_enrich, ST15_target_gene_enrich, ST16_Motifs_Subcutaneous, ST17_Motif_TFs_Subcutaneous, ST18_Putative_Motifs_Visceral, ST19_MR_results, ST20_MR_repl_adipocytes, ST21_TMS_regions, ST22_TMS_results, ST23_TF_PRRC2A_models, ST24_3T3_RTqPCR_primers, ST25_CRISPR_gRNA, ST26_CRISPRa_primers]
