# Supplementary material for: Integrative genomic analyses in adipocytes implicate DNA methylation in human obesity and diabetes
Source: Nat Commun. 2023 May 15;14:2784. doi: 10.1038/s41467-023-38439-z (PMC10185556; doi:10.1038/s41467-023-38439-z)
Supplement: Supplementary file 5 — Source data [file 41467_2023_38439_MOESM5_ESM.xlsx]

## Sheet: Dual siRNA ORO
Effects of Prrc2a and Limd2 siRNA knockdown on lipid accumulation, assessed using spectrophotometry of eluted Oil Red O (ORO) stain normalised for cell number (crystal violet, CV, N=4 per condition). 3T3-L1 adipocytes were transfected with siRNA (Silencer Select; Ambion) against Prrc2a (s79278 + s79279), Limd2 (s85672 + s85674) or non-silencing (NS; #1) control at day 2 and ORO was measured at da…
	Experiment 1				Experiment 2				Experiment 3
Oil Red O (ORO) (µg)
Sample	Non-Silencing	Limd2	Prrc2a		Non-Silencing	Limd2	Prrc2a		Non-Silencing	Limd2	Prrc2a
1	208.962	182.325	175.725		141.21	151.389	145.115		195.783	192.033	135.396
2	196.25	184.062	178.025		139.246	146.353	140.96		184.521	184.946	128.396
3	207.55	182.887	173.525		138.175	137.853	135.627		185.296	180.146	127.871
4	178.612	176.925	171.162		137.079	136.496	142.484		177.096	173.958	126.421
Crystal Violet (CV) (µg)
Sample	Non-Silencing	Limd2	Prrc2a		Non-Silencing	Limd2	Prrc2a		Non-Silencing	Limd2	Prrc2a
1	17.7648	17.2049	21.8136		19.7879	20.5069	23.3681		10.9018	13.0787	10.8198
2	16.5594	17.0645	20.6553		18.5078	21.5716	22.131		11.0576	12.8831	10.6899
3	18.1022	17.5054	19.2503		19.5897	20.7647	22.5698		12.0252	12.8563	11.0049
4	16.2041	17.5585	20.1236		19.2474	21.1112	22.3121		11.2833	13.5081	11.0179
ORO/CV
Sample	Non-Silencing	Limd2	Prrc2a		Non-Silencing	Limd2	Prrc2a		Non-Silencing	Limd2	Prrc2a
1	11.7627	10.5973	8.05574		7.13618	7.38234	6.20996		17.9588	14.6829	12.5137
2	11.8513	10.7863	8.61887		7.52366	6.78455	6.36935		16.6872	14.3557	12.0109
3	11.4655	10.4475	9.01415		7.05345	6.63884	6.00922		15.409	14.0122	11.6195
4	11.0227	10.0763	8.50557		7.12196	6.46557	6.38597		15.6954	12.8781	11.4742
ORO/CV
(Relative to Non-Silencing)
Sample	Non-Silencing	Limd2	Prrc2a		Non-Silencing	Limd2	Prrc2a		Non-Silencing	Limd2	Prrc2a
1	1.02058	0.919459	0.698946		0.989925	1.02407	0.861441		1.09254	0.893248	0.761285
2	1.02826	0.935859	0.747806		1.04367	0.941146	0.883551		1.01518	0.873343	0.730697
3	0.994788	0.906463	0.782102		0.978448	0.920934	0.833593		0.937424	0.852449	0.706883
4	0.956372	0.874259	0.737976		0.987952	0.896898	0.885856		0.954848	0.783451	0.698044

## Sheet: Dual siRNA qPCR NS vs. Prrc2a
Effects of Prrc2a siRNA knockdown on the expression of genes involved in adipocyte differentiation (Pparg), insulin signalling (Glut4, Irs1), lipid uptake (Lpl), lipid storage (Fasn, Acaca, Scd1) and lipid mobilisation (Fabp4, Hsl, N=6 per condition). 3T3-L1 adipocytes were transfected with siRNA (Silencer Select; Ambion) against Prrc2a (s79278 + s79279) or non-silencing (NS; #1) control at day 2…
Experiment 1
Exp 1	Prrc2a								Exp 1	Pparg								Exp 1	Glut4								Exp 1	Irs1								Exp 1	Lpl								Exp 2	Fabp4
Group	Cq Prrc2a	Cq Nono	Cq Ywhaz	Cq Geomean	ΔCq	ΔΔCq	2-ΔΔCq		Group	Cq Pparg	Cq Nono	Cq Ywhaz	Cq Geomean	ΔCq	ΔΔCq	2-ΔΔCq		Group	Cq Glut4	Cq Nono	Cq Ywhaz	Cq Geomean	ΔCq	ΔΔCq	2-ΔΔCq		Group	Cq Irs-1	Cq Nono	Cq Ywhaz	Cq Geomean	ΔCq	ΔΔCq	2-ΔΔCq		Group	Cq Lpl	Cq Nono	Cq Ywhaz	Cq Geomean	ΔCq	ΔΔCq	2-ΔΔCq		Group	Cq Fabp4	Cq Nono	Cq Ywhaz	Cq Geomean
Non-Silencing	22.2206	21.3833	24.4148	22.8488	-0.628241	-0.0359562	1.02524		Non-Silencing	20.7518	21.3833	24.4148	22.8488	-2.09704	-0.0670747	1.04759		Non-Silencing	23.732	21.3833	24.4148	22.8488	0.883186	-0.303596	1.23422		Non-Silencing	23.1876	21.9012	24.5679	23.1963	-0.00867247	-0.0921521	1.06596		Non-Silencing	15.8391	21.9012	24.5679	23.1963	-7.35718	-0.0701254	1.04981		Non-Silencing	14.8543	21.3833	24.4148	22.8488
Non-Silencing	21.8627	21.1811	24.3218	22.6972	-0.834541	-0.242257	1.18284		Non-Silencing	20.5778	21.1811	24.3218	22.6972	-2.11943	-0.0894673	1.06398		Non-Silencing	23.682	21.1811	24.3218	22.6972	0.984798	-0.201984	1.15028		Non-Silencing	22.8726	21.6242	24.4422	22.9901	-0.117493	-0.200972	1.14947		Non-Silencing	15.4648	21.6242	24.4422	22.9901	-7.52527	-0.238224	1.17954		Non-Silencing	14.4929	21.1811	24.3218	22.6972
Non-Silencing	22.6275	21.6908	24.5302	23.0669	-0.439401	0.152884	0.899451		Non-Silencing	20.8955	21.6908	24.5302	23.0669	-2.17137	-0.14141	1.10298		Non-Silencing	24.3951	21.6908	24.5302	23.0669	1.32824	0.141462	0.9066		Non-Silencing	23.18	21.9757	24.5349	23.2201	-0.0400658	-0.123545	1.08941		Non-Silencing	16.0787	21.9757	24.5349	23.2201	-7.14133	0.145724	0.903926		Non-Silencing	14.4592	21.6908	24.5302	23.0669
Non-Silencing	21.9328	21.3612	24.3447	22.8042	-0.871435	-0.279151	1.21348		Non-Silencing	20.8278	21.3612	24.3447	22.8042	-1.97647	0.0534924	0.963601		Non-Silencing	24.1108	21.3612	24.3447	22.8042	1.30654	0.119755	0.920344		Non-Silencing	23.1475	21.6609	24.3951	22.9874	0.160164	0.0766841	0.948235		Non-Silencing	15.7251	21.6609	24.3951	22.9874	-7.26224	0.0248068	0.982952		Non-Silencing	14.7782	21.3612	24.3447	22.8042
Non-Silencing	22.639	21.9802	24.6738	23.2881	-0.649047	-0.0567624	1.04013		Non-Silencing	21.1188	21.9802	24.6738	23.2881	-2.16931	-0.139348	1.10141		Non-Silencing	24.4062	21.9802	24.6738	23.2881	1.11809	-0.0686938	1.04877		Non-Silencing	23.4506	22.3851	24.854	23.5873	-0.136633	-0.220113	1.16482		Non-Silencing	16.1794	22.3851	24.854	23.5873	-7.40787	-0.120821	1.08735		Non-Silencing	14.8915	21.9802	24.6738	23.2881
Non-Silencing	22.8452	21.5599	24.4856	22.9762	-0.131042	0.461242	0.726361		Non-Silencing	21.3301	21.5599	24.4856	22.9762	-1.64616	0.383807	0.766413		Non-Silencing	24.4761	21.5599	24.4856	22.9762	1.49984	0.313055	0.804935		Non-Silencing	23.862	21.9522	24.5577	23.2184	0.643578	0.560098	0.678256		Non-Silencing	16.19	21.9522	24.5577	23.2184	-7.02841	0.258639	0.835876		Non-Silencing	14.7741	21.5599	24.4856	22.9762
Prrc2a	24.7733	21.7614	23.7888	22.7525	2.02081	2.61309	0.163449		Prrc2a	21.0543	21.7614	23.7888	22.7525	-1.69818	0.331782	0.794555		Prrc2a	23.6368	21.7614	23.7888	22.7525	0.884239	-0.302543	1.23332		Prrc2a	23.0973	21.8221	23.9476	22.8602	0.237166	0.153686	0.898951		Prrc2a	15.4744	21.8221	23.9476	22.8602	-7.38573	-0.0986754	1.07079		Prrc2a	14.1582	21.7614	23.7888	22.7525
Prrc2a	24.7502	21.5662	23.4946	22.5098	2.24039	2.83268	0.140372		Prrc2a	20.9265	21.5662	23.4946	22.5098	-1.58325	0.446708	0.733715		Prrc2a	23.6903	21.5662	23.4946	22.5098	1.18048	-0.00629998	1.00438		Prrc2a	23.1455	21.6022	23.7442	22.6479	0.497557	0.414078	0.750499		Prrc2a	15.3987	21.6022	23.7442	22.6479	-7.24927	0.0377766	0.974155		Prrc2a	14.0413	21.5662	23.4946	22.5098
Prrc2a	25.4101	22.0615	24.0611	23.0396	2.37043	2.96272	0.128272		Prrc2a	21.344	22.0615	24.0611	23.0396	-1.6956	0.334366	0.793132		Prrc2a	24.5321	22.0615	24.0611	23.0396	1.49247	0.305692	0.809054		Prrc2a	23.6321	22.099	24.2189	23.1347	0.49741	0.41393	0.750576		Prrc2a	16.1229	22.099	24.2189	23.1347	-7.01179	0.27526	0.826301		Prrc2a	14.1837	22.0615	24.0611	23.0396
Prrc2a	25.2419	21.902	23.75	22.8073	2.43458	3.02687	0.122694		Prrc2a	21.0726	21.902	23.75	22.8073	-1.73471	0.295255	0.814928		Prrc2a	24.1522	21.902	23.75	22.8073	1.34493	0.15815	0.896173		Prrc2a	23.2169	21.9101	23.9275	22.8966	0.320358	0.236878	0.84858		Prrc2a	15.6929	21.9101	23.9275	22.8966	-7.20365	0.0834043	0.943828		Prrc2a	14.1746	21.902	23.75	22.8073
Prrc2a	26.1077	22.4641	24.4141	23.4188	2.68883	3.28112	0.102869		Prrc2a	21.8782	22.4641	24.4141	23.4188	-1.54062	0.48934	0.712351		Prrc2a	25.1215	22.4641	24.4141	23.4188	1.70262	0.51584	0.699386		Prrc2a	24.0939	22.6449	24.6678	23.6347	0.459172	0.375692	0.770736		Prrc2a	16.5933	22.6449	24.6678	23.6347	-7.04145	0.245598	0.843466		Prrc2a	14.3995	22.4641	24.4141	23.4188
Prrc2a	25.7267	22.2565	24.1953	23.2057	2.52105	3.11333	0.115556		Prrc2a	21.7461	22.2565	24.1953	23.2057	-1.45954	0.570424	0.673419		Prrc2a	24.9299	22.2565	24.1953	23.2057	1.72423	0.537446	0.68899		Prrc2a	23.9071	22.2522	24.3666	23.2854	0.621619	0.538139	0.688659		Prrc2a	16.4113	22.2522	24.3666	23.2854	-6.87416	0.41289	0.751117		Prrc2a	14.4267	22.2565	24.1953	23.2057
Experiment 2
Exp 2	Prrc2a								Exp 2	Pparg								Exp 2	Glut4								Exp 2	Irs1								Exp 2	Lpl								Exp 2	Fabp4
Sample	Cq Prrc2a	Cq Nono	Cq Ywhaz	Cq Geomean	ΔCq	ΔΔCq	2-ΔΔCq		Sample	Cq Pparg	Cq Nono	Cq Ywhaz	Cq Geomean	ΔCq	ΔΔCq	2-ΔΔCq		Sample	Cq Glut4	Cq Nono	Cq Ywhaz	Cq Geomean	ΔCq	ΔΔCq	2-ΔΔCq		Sample	Cq Irs1	Cq Nono	Cq Ywhaz	Cq Geomean	ΔCq	ΔΔCq	2-ΔΔCq		Sample	Cq Lpl	Cq NoNo Mean	Cq Ywhaz Mean	Cq Geomean	ΔCq	ΔΔCq	2-ΔΔCq		Sample	Cq Fabp4	Cq Nono	Cq Ywhaz	Cq Geomean
Non-Silencing	22.7427	21.9814	24.1429	23.0368	-0.294061	0.198064	0.871719		Non-Silencing	20.9735	21.9814	24.1429	23.0368	-2.06332	-0.0685649	1.04867		Non-Silencing	23.3919	21.9814	24.1429	23.0368	0.35515	-0.1524	1.11142		Non-Silencing	23.504	21.9814	24.1429	23.0368	0.467171	-0.119109	1.08606		Non-Silencing	16.0268	22.3246	24.3954	23.337	-7.3102	-0.273821	1.20901		Non-Silencing	14.2437	21.9814	24.1429	23.0368
Non-Silencing	22.7741	22.0004	24.2694	23.107	-0.332984	0.159141	0.895558		Non-Silencing	21.0299	22.0004	24.2694	23.107	-2.07713	-0.0823667	1.05875		Non-Silencing	23.697	22.0004	24.2694	23.107	0.589971	0.0824212	0.944471		Non-Silencing	23.7104	22.0004	24.2694	23.107	0.603399	0.017119	0.988204		Non-Silencing	16.2475	22.0629	23.9027	22.9644	-6.7169	0.319471	0.801364		Non-Silencing	14.1381	22.0004	24.2694	23.107
Non-Silencing	22.84	22.1544	24.3701	23.2358	-0.395884	0.0962409	0.935467		Non-Silencing	21.126	22.1544	24.3701	23.2358	-2.1098	-0.115043	1.08301		Non-Silencing	23.7742	22.1544	24.3701	23.2358	0.538403	0.030854	0.978841		Non-Silencing	23.9014	22.1544	24.3701	23.2358	0.665542	0.0792619	0.946542		Non-Silencing	16.1735	22.3253	24.2001	23.2438	-7.0703	-0.0339273	1.0238		Non-Silencing	14.3265	22.1544	24.3701	23.2358
Non-Silencing	22.4516	22.0104	24.2084	23.0832	-0.631659	-0.139534	1.10155		Non-Silencing	21.1128	22.0104	24.2084	23.0832	-1.9704	0.0243614	0.983256		Non-Silencing	23.8344	22.0104	24.2084	23.0832	0.751208	0.243659	0.844601		Non-Silencing	23.7652	22.0104	24.2084	23.0832	0.681946	0.0956661	0.93584		Non-Silencing	15.756	22.1311	23.7882	22.9447	-7.18874	-0.152363	1.11139		Non-Silencing	14.2263	22.0104	24.2084	23.0832
Non-Silencing	21.8706	21.5824	23.4945	22.5182	-0.647548	-0.155423	1.11375		Non-Silencing	20.4572	21.5824	23.4945	22.5182	-2.06094	-0.0661794	1.04694		Non-Silencing	22.8809	21.5824	23.4945	22.5182	0.362753	-0.144797	1.10557		Non-Silencing	23.0698	21.5824	23.4945	22.5182	0.551576	-0.0347045	1.02435		Non-Silencing	15.4834	21.5572	23.7091	22.6075	-7.12416	-0.087789	1.06274		Non-Silencing	13.906	21.5824	23.4945	22.5182
Non-Silencing	21.5531	21.1265	23.3358	22.2037	-0.650614	-0.158489	1.11612		Non-Silencing	20.5167	21.1265	23.3358	22.2037	-1.68697	0.307793	0.807877		Non-Silencing	22.6515	21.1265	23.3358	22.2037	0.447812	-0.0597378	1.04228		Non-Silencing	22.7517	21.1265	23.3358	22.2037	0.548047	-0.0382337	1.02686		Non-Silencing	15.4333	21.3231	23.199	22.2413	-6.80795	0.228429	0.853564		Non-Silencing	13.7592	21.1265	23.3358	22.2037
Prrc2a	24.343	21.4313	23.2697	22.3316	2.01139	2.50352	0.176346		Prrc2a	21.0523	21.4313	23.2697	22.3316	-1.27933	0.715432	0.609023		Prrc2a	23.3937	21.4313	23.2697	22.3316	1.06205	0.554501	0.680893		Prrc2a	23.3052	21.4313	23.2697	22.3316	0.973575	0.387295	0.764562		Prrc2a	15.2827	21.3736	23.1504	22.2443	-6.96162	0.0747538	0.949504		Prrc2a	13.8534	21.4313	23.2697	22.3316
Prrc2a	24.6799	21.6049	23.3922	22.4808	2.19911	2.69123	0.154831		Prrc2a	21.0641	21.6049	23.3922	22.4808	-1.41669	0.578064	0.669862		Prrc2a	23.455	21.6049	23.3922	22.4808	0.974184	0.466634	0.723651		Prrc2a	23.2871	21.6049	23.3922	22.4808	0.806284	0.220004	0.858563		Prrc2a	15.7679	21.6102	23.3261	22.4518	-6.6839	0.352478	0.783238		Prrc2a	13.9677	21.6049	23.3922	22.4808
Prrc2a	24.3685	21.4686	23.2418	22.3376	2.03085	2.52298	0.173984		Prrc2a	21.0098	21.4686	23.2418	22.3376	-1.32784	0.666917	0.629851		Prrc2a	23.5617	21.4686	23.2418	22.3376	1.22411	0.716562	0.608546		Prrc2a	23.1941	21.4686	23.2418	22.3376	0.856532	0.270251	0.829175		Prrc2a	15.0616	21.4373	22.8841	22.1489	-7.08727	-0.0508988	1.03591		Prrc2a	13.8062	21.4686	23.2418	22.3376
Prrc2a	24.4067	21.4807	23.1121	22.2815	2.12525	2.61737	0.162964		Prrc2a	21.024	21.4807	23.1121	22.2815	-1.25748	0.737283	0.599868		Prrc2a	23.4804	21.4807	23.1121	22.2815	1.19894	0.691393	0.619256		Prrc2a	23.0979	21.4807	23.1121	22.2815	0.81648	0.2302	0.852517		Prrc2a	15.0919	21.3245	22.8443	22.0713	-6.97941	0.0569679	0.961282		Prrc2a	13.5017	21.4807	23.1121	22.2815
Prrc2a	24.9376	21.8019	23.5103	22.64	2.29762	2.78974	0.144612		Prrc2a	21.3535	21.8019	23.5103	22.64	-1.28649	0.708265	0.612056		Prrc2a	23.8084	21.8019	23.5103	22.64	1.16841	0.660865	0.632499		Prrc2a	23.5638	21.8019	23.5103	22.64	0.923817	0.337536	0.791392		Prrc2a	15.6242	21.5396	23.1545	22.3325	-6.70826	0.32811	0.796579		Prrc2a	13.7961	21.8019	23.5103	22.64
Prrc2a	24.7612	21.6606	23.3522	22.4905	2.27062	2.76275	0.147343		Prrc2a	21.2603	21.6606	23.3522	22.4905	-1.23019	0.764568	0.588629		Prrc2a	23.7242	21.6606	23.3522	22.4905	1.23364	0.726095	0.604538		Prrc2a	23.395	21.6606	23.3522	22.4905	0.904448	0.318167	0.802088		Prrc2a	14.9043	21.8344	23.2775	22.5444	-7.64011	-0.603738	1.51965		Prrc2a	13.8496	21.6606	23.3522	22.4905
[truncated: 35 more columns]

## Sheet: Dual siRNA qPCR NS vs. Limd2 
Effects of Limd2 siRNA knockdown on the expression of genes involved in adipocyte differentiation (Pparg), insulin signalling (Glut4, Irs1), lipid uptake (Lpl), lipid storage (Fasn, Acaca, Scd1) and lipid mobilisation (Fabp4, Hsl) (N=6 per condition). 3T3-L1 adipocytes were transfected with siRNA (Silencer Select; Ambion) against Limd2 (s85672 + s85674) or non-silencing (NS; #1) control at day 2 …
Experiment 1
Exp1	Limd2								Exp1	Pparg								Exp1	Glut4								Exp1	Irs1								Exp1	Lpl								Exp1	Fabp4
Group	Cq Limd2	Cq Nono	Cq Ywhaz	Cq Geomean	ΔCq	ΔΔCq	2-ΔΔCq		Group	Cq Pparg	Cq Nono	Cq Ywhaz	Cq Geomean	ΔCq	ΔΔCq	2-ΔΔCq		Group	Cq Glut4	Cq Nono	Cq Ywhaz	Cq Geomean	ΔCq	ΔΔCq	2-ΔΔCq		Group	Cq Irs1	Cq Nono	Cq Ywhaz	Cq Geomean	ΔCq	ΔΔCq	2-ΔΔCq		Group	Cq Lpl	Cq Nono	Cq Ywhaz	Cq Geomean	ΔCq	ΔΔCq	2-ΔΔCq		Group	Cq Fabp4	Cq Nono	Cq Ywhaz	Cq Geomean
Non-Silencing	25.1743	21.3833	24.4148	22.8488	2.32542	-0.318098	1.24669		Non-Silencing	20.7518	21.3833	24.4148	22.8488	-2.09704	-0.0670747	1.04759		Non-Silencing	23.732	21.3833	24.4148	22.8488	0.883186	-0.303596	1.23422		Non-Silencing	23.1876	21.9012	24.5679	23.1963	-0.00867247	-0.0921521	1.06596		Non-Silencing	15.8391	21.9012	24.5679	23.1963	-7.35718	-0.0701254	1.04981		Non-Silencing	14.8543	21.3833	24.4148	22.8488
Non-Silencing	25.1034	21.1811	24.3218	22.6972	2.40616	-0.237355	1.17883		Non-Silencing	20.5778	21.1811	24.3218	22.6972	-2.11943	-0.0894673	1.06398		Non-Silencing	23.682	21.1811	24.3218	22.6972	0.984798	-0.201984	1.15028		Non-Silencing	22.8726	21.6242	24.4422	22.9901	-0.117493	-0.200972	1.14947		Non-Silencing	15.4648	21.6242	24.4422	22.9901	-7.52527	-0.238224	1.17954		Non-Silencing	14.4929	21.1811	24.3218	22.6972
Non-Silencing	25.8334	21.6908	24.5302	23.0669	2.76651	0.122992	0.918281		Non-Silencing	20.8955	21.6908	24.5302	23.0669	-2.17137	-0.14141	1.10298		Non-Silencing	24.3951	21.6908	24.5302	23.0669	1.32824	0.141462	0.9066		Non-Silencing	23.18	21.9757	24.5349	23.2201	-0.0400658	-0.123545	1.08941		Non-Silencing	16.0787	21.9757	24.5349	23.2201	-7.14133	0.145724	0.903926		Non-Silencing	14.4592	21.6908	24.5302	23.0669
Non-Silencing	25.3842	21.3612	24.3447	22.8042	2.57998	-0.0635362	1.04502		Non-Silencing	20.8278	21.3612	24.3447	22.8042	-1.97647	0.0534924	0.963601		Non-Silencing	24.1108	21.3612	24.3447	22.8042	1.30654	0.119755	0.920344		Non-Silencing	23.1475	21.6609	24.3951	22.9874	0.160164	0.0766841	0.948235		Non-Silencing	15.7251	21.6609	24.3951	22.9874	-7.26224	0.0248068	0.982952		Non-Silencing	14.7782	21.3612	24.3447	22.8042
Non-Silencing	26.0485	21.9802	24.6738	23.2881	2.76042	0.116898	0.922168		Non-Silencing	21.1188	21.9802	24.6738	23.2881	-2.16931	-0.139348	1.10141		Non-Silencing	24.4062	21.9802	24.6738	23.2881	1.11809	-0.0686938	1.04877		Non-Silencing	23.4506	22.3851	24.854	23.5873	-0.136633	-0.220113	1.16482		Non-Silencing	16.1794	22.3851	24.854	23.5873	-7.40787	-0.120821	1.08735		Non-Silencing	14.8915	21.9802	24.6738	23.2881
Non-Silencing	25.9989	21.5599	24.4856	22.9762	3.02262	0.379099	0.768918		Non-Silencing	21.3301	21.5599	24.4856	22.9762	-1.64616	0.383807	0.766413		Non-Silencing	24.4761	21.5599	24.4856	22.9762	1.49984	0.313055	0.804935		Non-Silencing	23.862	21.9522	24.5577	23.2184	0.643578	0.560098	0.678256		Non-Silencing	16.19	21.9522	24.5577	23.2184	-7.02841	0.258639	0.835876		Non-Silencing	14.7741	21.5599	24.4856	22.9762
Limd2	28.3453	21.5852	23.7881	22.6599	5.68542	3.0419	0.121422		Limd2	21.0325	21.5852	23.7881	22.6599	-1.62732	0.402643	0.756471		Limd2	23.4813	21.5852	23.7881	22.6599	0.821419	-0.365362	1.28821		Limd2	23.0549	21.8118	23.7989	22.7837	0.271168	0.187688	0.878012		Limd2	15.4671	21.8118	23.7989	22.7837	-7.3166	-0.0295535	1.0207		Limd2	14.2677	21.5852	23.7881	22.6599
Limd2	28.8528	22.0351	24.228	23.1056	5.74721	3.10369	0.116331		Limd2	21.4655	22.0351	24.228	23.1056	-1.64006	0.389901	0.763182		Limd2	24.3672	22.0351	24.228	23.1056	1.26163	0.0748487	0.949442		Limd2	23.7998	22.3457	24.3576	23.3299	0.469841	0.386362	0.765057		Limd2	16.1696	22.3457	24.3576	23.3299	-7.16036	0.126691	0.91593		Limd2	14.2642	22.0351	24.228	23.1056
Limd2	28.819	22.1314	24.2907	23.1859	5.63301	2.98949	0.125914		Limd2	20.9856	22.1314	24.2907	23.1859	-2.20035	-0.17039	1.12536		Limd2	24.0773	22.1314	24.2907	23.1859	0.891352	-0.295429	1.22725		Limd2	23.1738	22.2779	24.2899	23.2622	-0.0883167	-0.171796	1.12646		Limd2	16.1905	22.2779	24.2899	23.2622	-7.07162	0.21543	0.86129		Limd2	14.6255	22.1314	24.2907	23.1859
Limd2	28.4759	22.0223	24.1497	23.0614	5.41447	2.77096	0.146507		Limd2	20.7338	22.0223	24.1497	23.0614	-2.32767	-0.297707	1.22919		Limd2	23.8183	22.0223	24.1497	23.0614	0.756878	-0.429903	1.34714		Limd2	23.0299	22.0597	24.1614	23.0866	-0.0566801	-0.14016	1.10203		Limd2	15.916	22.0597	24.1614	23.0866	-7.17059	0.116459	0.922449		Limd2	14.401	22.0223	24.1497	23.0614
Limd2	29.1593	22.2422	24.446	23.3181	5.84123	3.19772	0.108991		Limd2	21.0851	22.2422	24.446	23.3181	-2.23297	-0.203012	1.1511		Limd2	24.7298	22.2422	24.446	23.3181	1.41169	0.224911	0.855648		Limd2	23.3197	22.2637	24.4255	23.3195	0.000107739	-0.0833719	1.05949		Limd2	16.2483	22.2637	24.4255	23.3195	-7.07124	0.215808	0.861064		Limd2	14.3558	22.2422	24.446	23.3181
Limd2	29.0419	22.3072	24.4671	23.3622	5.67968	3.03616	0.121906		Limd2	21.264	22.3072	24.4671	23.3622	-2.09825	-0.0682856	1.04847		Limd2	24.5497	22.3072	24.4671	23.3622	1.18745	0.000666626	0.999538		Limd2	22.8213	22.4091	24.6116	23.4845	-0.663159	-0.746638	1.67788		Limd2	16.2874	22.4091	24.6116	23.4845	-7.19713	0.0899151	0.939578		Limd2	14.5301	22.3072	24.4671	23.3622
Experiment 2
Exp2	Limd2								Exp2	Pparg								Exp2	Glut4								Exp2	Irs1								Exp2	Lpl								Exp2	Fabp4
Group	Cq Limd2	Cq Nono	Cq Ywhaz	Cq Geomean	ΔCq	ΔΔCq	2-ΔΔCq		Group	Cq Pparg	Cq Nono	Cq Ywhaz	Cq Geomean	ΔCq	ΔΔCq	2-ΔΔCq		Group	Cq Glut4	Cq Nono	Cq Ywhaz	Cq Geomean	ΔCq	ΔΔCq	2-ΔΔCq		Group	Cq Irs1	Cq Nono	Cq Ywhaz	Cq Geomean	ΔCq	ΔΔCq	2-ΔΔCq		Group	Cq Lpl	Cq Nono	Cq Ywhaz	Cq Geomean	ΔCq	ΔΔCq	2-ΔΔCq		Group	Cq Fabp4	Cq Nono	Cq Ywhaz	Cq Geomean
Non-Silencing	24.7375	21.1465	23.2274	22.1625	2.57499	-0.174559	1.12862		Non-Silencing	20.8324	21.1465	23.2274	22.1625	-1.33016	0.140285	0.90734		Non-Silencing	23.4786	21.1465	23.2274	22.1625	1.31604	-0.282619	1.2164		Non-Silencing	24.305	21.1465	23.2274	22.1625	2.14249	0.284432	0.821065		Non-Silencing	15.6549	21.4977	23.4699	22.4622	-6.80727	-0.0644067	1.04565		Non-Silencing	15.0082	21.1465	23.2274	22.1625
Non-Silencing	24.7052	21.1017	23.4338	22.2372	2.46798	-0.281571	1.21552		Non-Silencing	20.6304	21.1017	23.4338	22.2372	-1.60681	-0.136373	1.09914		Non-Silencing	23.6236	21.1017	23.4338	22.2372	1.38644	-0.212223	1.15847		Non-Silencing	24.2997	21.1017	23.4338	22.2372	2.06249	0.204432	0.867881		Non-Silencing	15.5392	21.3244	23.3928	22.3347	-6.79543	-0.052569	1.03711		Non-Silencing	14.1712	21.1017	23.4338	22.2372
Non-Silencing	25.1486	21.1764	23.4525	22.2854	2.86319	0.113646	0.924249		Non-Silencing	20.7324	21.1764	23.4525	22.2854	-1.55307	-0.0826316	1.05895		Non-Silencing	23.8776	21.1764	23.4525	22.2854	1.59213	-0.00653008	1.00454		Non-Silencing	24.1341	21.1764	23.4525	22.2854	1.84867	-0.00937915	1.00652		Non-Silencing	15.5876	21.4046	23.5302	22.4422	-6.85463	-0.111768	1.08055		Non-Silencing	14.3096	21.1764	23.4525	22.2854
Non-Silencing	25.1665	21.2171	23.3897	22.2769	2.88953	0.139977	0.907534		Non-Silencing	20.9238	21.2171	23.3897	22.2769	-1.3531	0.117338	0.921887		Non-Silencing	24.2485	21.2171	23.3897	22.2769	1.97152	0.372862	0.772249		Non-Silencing	24.0035	21.2171	23.3897	22.2769	1.72653	-0.131524	1.09545		Non-Silencing	15.8344	21.4251	23.5209	22.4485	-6.61415	0.128713	0.914647		Non-Silencing	14.4263	21.2171	23.3897	22.2769
Non-Silencing	25.2447	21.4532	23.5991	22.5006	2.74408	-0.0054662	1.0038		Non-Silencing	20.8738	21.4532	23.5991	22.5006	-1.62675	-0.156307	1.11443		Non-Silencing	24.0644	21.4532	23.5991	22.5006	1.56377	-0.0348884	1.02448		Non-Silencing	24.0126	21.4532	23.5991	22.5006	1.51199	-0.346062	1.27109		Non-Silencing	15.8678	21.5312	23.6859	22.5829	-6.71507	0.027789	0.980922		Non-Silencing	14.2544	21.4532	23.5991	22.5006
Non-Silencing	25.2018	21.1105	23.439	22.2443	2.95752	0.207973	0.865753		Non-Silencing	20.8916	21.1105	23.439	22.2443	-1.35275	0.11769	0.921662		Non-Silencing	24.0064	21.1105	23.439	22.2443	1.76206	0.163398	0.892919		Non-Silencing	24.1005	21.1105	23.439	22.2443	1.85615	-0.00189892	1.00132		Non-Silencing	15.7618	21.4579	23.4512	22.4324	-6.67062	0.0722422	0.951159		Non-Silencing	14.3773	21.1105	23.439	22.2443
Limd2	28.3311	21.2248	23.0873	22.1365	6.19466	3.44511	0.0918161		Limd2	20.8692	21.2248	23.0873	22.1365	-1.26733	0.203115	0.868673		Limd2	23.7665	21.2248	23.0873	22.1365	1.63004	0.03138	0.978484		Limd2	24.1111	21.2248	23.0873	22.1365	1.9746	0.116542	0.922396		Limd2	15.3819	21.2362	23.374	22.2795	-6.8976	-0.154742	1.11322		Limd2	14.1065	21.2248	23.0873	22.1365
Limd2	28.5489	21.6192	23.3568	22.4712	6.07773	3.32819	0.0995672		Limd2	21.48	21.6192	23.3568	22.4712	-0.991236	0.479206	0.717372		Limd2	24.5717	21.6192	23.3568	22.4712	2.10044	0.501786	0.706232		Limd2	24.2504	21.6192	23.3568	22.4712	1.77919	-0.0788612	1.05618		Limd2	16.0217	21.6741	23.5634	22.599	-6.57724	0.165624	0.891543		Limd2	13.9954	21.6192	23.3568	22.4712
Limd2	28.5773	22.068	23.8542	22.9437	5.63358	2.88403	0.135463		Limd2	21.4544	22.068	23.8542	22.9437	-1.48931	-0.01887	1.01317		Limd2	25.0163	22.068	23.8542	22.9437	2.07264	0.473985	0.719973		Limd2	24.5634	22.068	23.8542	22.9437	1.61966	-0.238391	1.17968		Limd2	16.3518	22.2836	24.1221	23.1846	-6.83282	-0.0899607	1.06434		Limd2	14.5199	22.068	23.8542	22.9437
Limd2	28.4466	21.456	23.5696	22.488	5.95861	3.20906	0.108137		Limd2	21.0868	21.456	23.5696	22.488	-1.40117	0.0692683	0.953121		Limd2	24.4105	21.456	23.5696	22.488	1.92253	0.323871	0.798924		Limd2	24.4307	21.456	23.5696	22.488	1.94267	0.0846176	0.943034		Limd2	16.089	22.0562	23.8645	22.9425	-6.85356	-0.110696	1.07975		Limd2	13.8208	21.456	23.5696	22.488
Limd2	28.6245	21.582	23.4424	22.493	6.13152	3.38197	0.0959234		Limd2	21.1386	21.582	23.4424	22.493	-1.35439	0.116056	0.922706		Limd2	24.5617	21.582	23.4424	22.493	2.06871	0.47005	0.72194		Limd2	24.1717	21.582	23.4424	22.493	1.67875	-0.179302	1.13234		Limd2	16.0005	21.7597	23.8283	22.7705	-6.77002	-0.0271618	1.01901		Limd2	14.2455	21.582	23.4424	22.493
Limd2	28.1134	21.412	23.395	22.3815	5.73188	2.98233	0.126541		Limd2	20.9423	21.412	23.395	22.3815	-1.43921	0.0312314	0.978585		Limd2	24.0997	21.412	23.395	22.3815	1.71811	0.11945	0.920538		Limd2	23.908	21.412	23.395	22.3815	1.52649	-0.331562	1.25838		Limd2	15.5861	21.4579	23.634	22.5197	-6.93355	-0.190685	1.14131		Limd2	14.2887	21.412	23.395	22.3815
[truncated: 35 more columns]

## Sheet: Single siRNA ORO
Effects of Prrc2a and Limd2 knockdown using distinct siRNA on lipid accumulation, assessed using spectrophotometry of eluted Oil Red O (ORO) stain normalised for cell number (crystal violet, CV, N=4 per condition). 3T3-L1 adipocytes were transfected with siRNA (Silencer Select; Ambion) against Limd2 (s85672 or s85674), Prrc2a (s79278 or s79279) or non-silencing (NS; #2) control at day 2 and lipid…
Non-Silencing vs Limd2											Non-Silencing vs Prrc2a
	Experiment 1				Experiment 2							Experiment 1				Experiment 2
Oil Red O (ORO) (µg)											Oil Red O (ORO) (µg)
Sample	Non-Silencing	Limd2 72	Limd2 74		Non-Silencing	Limd2 72	Limd2 74				Sample	Non-Silencing	Prrc2a 78	Prrc2a 79		Non-Silencing	Prrc2a 78	Prrc2a 79
1	61.1154	50.9904	60.4519		279.716	275.114	292.25				1	162.333	101.833	147.542		337.487	326.013	327.724
2	58.25	49.9135	58.2788		277.83	269.443	269.625				2	159.917	98.2083	147.75		329.382	317.25	329.816
3	58.5192	51.7692	57.7115		270.091	278.307	280.682				3	157.125	97.9167	147.083		333.776	313.855	320.066
4	58.6058	54.6442	61.5481		277.057	280.864	282.148				4	151.75	101.625	138		345.645	323.987	318.908
Crystal Violet (CV) (µg)											Crystal Violet (CV) (µg)
Sample	Non-Silencing	Limd2 72	Limd2 74		Non-Silencing	Limd2 72	Limd2 74				Sample	Non-Silencing	Prrc2a 78	Prrc2a 79		Non-Silencing	Prrc2a 78	Prrc2a 79
1	6.49911	6.64286	8.10536		32.6446	37.9638	35.5527				1	19.9784	14.9966	22.0862		26.7645	30.1333	31.7738
2	6.69732	5.97679	7.62143		32.8285	35.3326	34.3244				2	20.4388	14.6828	21.4819		25.2696	29.7459	30.094
3	5.4	5.62232	6.50804		32.4153	33.9267	33.6622				3	21.219	14.7603	23.6828		25.0899	29.3564	29.9721
4	6.9375	6.51964	8.08929		34.1715	36.8616	33.6322				4	20.5034	14.8974	24.1862		26.5847	31.3264	28.9566
ORO/CV											ORO/CV
Sample	Non-Silencing	Limd2 72	Limd2 74		Non-Silencing	Limd2 72	Limd2 74				Sample	Non-Silencing	Prrc2a 78	Prrc2a 79		Non-Silencing	Prrc2a 78	Prrc2a 79
1	9.40366	7.67597	7.45827		8.56851	7.24673	8.22019				1	8.12542	6.79045	6.68026		12.6095	10.819	10.3143
2	8.69751	8.35122	7.64671		8.46306	7.6259	7.8552				2	7.82417	6.68868	6.87788		13.0347	10.6653	10.9595
3	10.8369	9.2078	8.86774		8.33221	8.20319	8.33819				3	7.40493	6.63377	6.21057		13.3032	10.6912	10.6788
4	8.44768	8.38148	7.60859		8.10784	7.61942	8.38921				4	7.40119	6.82165	5.70573		13.0016	10.3423	11.0133
ORO/CV											ORO/CV
(Relative to Non-Silencing)											(Relative to Non-Silencing)
Sample	Non-Silencing	Limd2 72	Limd2 74		Non-Silencing	Limd2 72	Limd2 74				Sample	Non-Silencing	Prrc2a 78	Prrc2a 79		Non-Silencing	Prrc2a 78	Prrc2a 79
1	1.00612	0.821273	0.79798		1.02397	0.866015	0.982348				1	1.05677	0.883146	0.868816		0.970914	0.83305	0.794185
2	0.930569	0.893519	0.818142		1.01137	0.911327	0.93873				2	1.01759	0.869911	0.894518		1.00365	0.821216	0.843866
3	1.15947	0.985167	0.948783		0.995734	0.980316	0.996449				3	0.963064	0.862768	0.807728		1.02433	0.823207	0.822251
4	0.90384	0.896757	0.814064		0.968921	0.910553	1.00255				4	0.962578	0.887205	0.742071		1.00111	0.79634	0.848008

## Sheet: Single siRNA qPCR NS vs. Prrc2a
Effects of Prrc2a siRNA silencing, using two distinct siRNA, on the expression of genes involved in adipocyte differentiation (Pparg), insulin signalling (Glut4, Irs1), lipid uptake (Lpl), lipid storage (Fasn, Acaca, Scd1) and lipid mobilisation (Fabp4, Hsl) (N=5-6 per condition). 3T3-L1 adipocytes were transfected with siRNA (Silencer Select; Ambion) against Prrc2a (s79278 or s79279) or non-sile…
Prrc2a									Pparg									Glut4									Irs-1									Lpl
Group	Cq Prrc2a	Cq Nono	Cq Ywhaz	Cq Geomean	ΔCq	ΔΔCq	2-ΔΔCq		Group	Cq Ppapg	Cq Nono	Cq Ywhaz	Cq Geomean	ΔCq	ΔΔCq	2-ΔΔCq		Group	Cq Glut4	Cq Nono	Cq Ywhaz	Cq Geomean	ΔCq	ΔΔCq	2-ΔΔCq		Group	Cq Irs1	Cq Nono	Cq Ywhaz	Cq Geomean	ΔCq	ΔΔCq	2-ΔΔCq		Group	Cq Lpl	Cq Nono	Cq Ywhaz	Cq Geomean	ΔCq	ΔΔCq	2-ΔΔCq
Non-Silencing	20.7353	20.4911	22.3684	21.4092	-0.673883	-0.129077	1.09359		Non-Silencing	21.5656	20.995	23.2414	22.0897	-0.524037	-0.0945534	1.06773		Non-Silencing	24.469	20.4911	22.3684	21.4092	3.05985	-0.101767	1.07309		Non-Silencing	21.9359	20.4911	22.3684	21.4092	0.526725	-0.0169905	1.01185		Non-Silencing	16.1395	21.1498	23.2755	22.1872	-6.04771	5.97951e-05	0.999959
Non-Silencing	21.5085	20.6348	22.5442	21.5684	-0.0598218	0.484985	0.714505		Non-Silencing	22.0962	21.4239	23.459	22.4184	-0.322247	0.107236	0.928365		Non-Silencing	24.8037	20.6348	22.5442	21.5684	3.23528	0.0736656	0.950221		Non-Silencing	22.1361	20.6348	22.5442	21.5684	0.567733	0.0240165	0.983491		Non-Silencing	16.2059	21.2533	23.3734	22.2882	-6.0823	-0.0345327	1.02423
Non-Silencing	21.1727	20.4971	22.7701	21.6037	-0.43098	0.113826	0.924134		Non-Silencing	21.7846	20.9433	23.2695	22.0758	-0.291185	0.138298	0.90859		Non-Silencing	25.2106	20.4971	22.7701	21.6037	3.60687	0.445247	0.734459		Non-Silencing	22.1864	20.4971	22.7701	21.6037	0.582708	0.0389924	0.973335		Non-Silencing	16.0024	21.1654	23.1904	22.1548	-6.15239	-0.104619	1.07521
Non-Silencing	21.085	20.7793	22.5898	21.6656	-0.580659	-0.0358519	1.02516		Non-Silencing	22.2333	21.6999	24.0558	22.8475	-0.614228	-0.184745	1.13662		Non-Silencing	24.5943	20.7793	22.5898	21.6656	2.9287	-0.232918	1.17521		Non-Silencing	22.1715	20.7793	22.5898	21.6656	0.5059	-0.0378161	1.02656		Non-Silencing	16.3904	21.6321	23.6147	22.6017	-6.21124	-0.163472	1.11998
Non-Silencing	20.766	20.6066	22.5301	21.5469	-0.780877	-0.236071	1.17778		Non-Silencing	22.4124	21.946	24.0825	22.9894	-0.577057	-0.147574	1.1077		Non-Silencing	24.8304	20.6066	22.5301	21.5469	3.28355	0.121933	0.918956		Non-Silencing	22.2503	20.6066	22.5301	21.5469	0.703424	0.159708	0.895207		Non-Silencing	16.5447	21.5744	23.5539	22.5424	-5.99776	0.0500089	0.96593
Non-Silencing	20.3598	20.1836	22.063	21.1024	-0.742619	-0.197812	1.14696		Non-Silencing	21.6794	20.9908	22.9061	21.9276	-0.248146	0.181338	0.881885		Non-Silencing	23.9579	20.1836	22.063	21.1024	2.85546	-0.30616	1.23641		Non-Silencing	21.4782	20.1836	22.063	21.1024	0.375806	-0.16791	1.12343		Non-Silencing	16.0338	20.8929	22.807	21.829	-5.79521	0.252555	0.839409
Prrc2a 78	23.5509	20.2236	21.9138	21.0517	2.49914	3.04395	0.12125		Prrc2a 78	24.9556	21.2415	22.7907	22.0024	2.95312	3.3826	0.0958817		Prrc2a 78	29.4257	20.2236	21.9138	21.0517	8.37392	5.2123	0.0269738		Prrc2a 78	23.4172	20.2236	21.9138	21.0517	2.36546	1.82175	0.282878		Prrc2a 78	18.1022	21.1843	22.7033	21.9306	-3.82846	2.21931	0.214744
Prrc2a 78	24.5385	20.1732	21.8345	20.9875	3.55106	4.09587	0.0584818		Prrc2a 78	24.7944	21.1852	22.7452	21.9514	2.84308	3.27256	0.103481		Prrc2a 78	29.2662	20.1732	21.8345	20.9875	8.27877	5.11716	0.0288126		Prrc2a 78	23.3199	20.1732	21.8345	20.9875	2.33246	1.78874	0.289424		Prrc2a 78	17.9909	21.1623	22.6734	21.9048	-3.91396	2.13381	0.227855
Prrc2a 78	25.1555	20.728	22.4201	21.5574	3.59804	4.14285	0.056608		Prrc2a 78	25.1673	21.4191	23.2066	22.295	2.87238	3.30186	0.101401		Prrc2a 78	29.4484	20.728	22.4201	21.5574	7.89094	4.72932	0.0376993		Prrc2a 78	23.7329	20.728	22.4201	21.5574	2.17547	1.63175	0.322695		Prrc2a 78	18.46	21.6324	23.1895	22.3974	-3.93736	2.1104	0.231582
Prrc2a 78	24.8711	20.2874	22.0636	21.1569	3.71424	4.25905	0.0522273		Prrc2a 78	24.7526	21.061	22.8164	21.9212	2.83148	3.26096	0.104316		Prrc2a 78	29.532	20.2874	22.0636	21.1569	8.37511	5.21349	0.0269515		Prrc2a 78	23.4311	20.2874	22.0636	21.1569	2.27419	1.73048	0.301352		Prrc2a 78	18.1937	21.2153	22.8147	22.0005	-3.80683	2.24094	0.211548
Prrc2a 78	24.6884	20.8388	22.1512	21.485	3.20342	3.74823	0.0744167		Prrc2a 78	25.0425	21.1747	23.1491	22.1399	2.90252	3.332	0.0993041		Prrc2a 78	29.4563	20.8388	22.1512	21.485	7.97131	4.8097	0.0356564		Prrc2a 78	23.7247	20.8388	22.1512	21.485	2.23969	1.69597	0.308647		Prrc2a 78	18.5378	21.6274	22.7587	22.1858	-3.64803	2.39973	0.189499
Prrc2a 78	24.0989	20.1316	21.9343	21.0136	3.08531	3.63011	0.0807658		Prrc2a 78	24.4518	20.4911	22.5414	21.4918	2.95999	3.38948	0.0954259		Prrc2a 78	28.5541	20.1316	21.9343	21.0136	7.54041	4.37879	0.0480676		Prrc2a 78	23.0447	20.1316	21.9343	21.0136	2.03104	1.48732	0.356674		Prrc2a 78	17.9293	20.8866	22.2584	21.5616	-3.63229	2.41547	0.187443
Prrc2a 79	22.5601	20.0536	21.6125	20.8185	1.74165	2.28645	0.204979		Prrc2a 79	21.9588	20.8591	22.311	21.5728	0.385988	0.815471	0.568223		Prrc2a 79	25.8628	20.0536	21.6125	20.8185	5.04433	1.88271	0.271173		Prrc2a 79	21.9609	20.0536	21.6125	20.8185	1.14244	0.598728	0.660336		Prrc2a 79	15.8265	21.0935	22.1886	21.6342	-5.8077	0.240069	0.846705
Prrc2a 79	22.7412	19.9313	21.7331	20.8127	1.92845	2.47326	0.180084		Prrc2a 79	22.5739	21.0362	22.5884	21.7985	0.775372	1.20486	0.433813		Prrc2a 79	25.6302	19.9313	21.7331	20.8127	4.81751	1.6559	0.317341		Prrc2a 79	22.3067	19.9313	21.7331	20.8127	1.49398	0.950266	0.517537		Prrc2a 79	16.2766	21.183	22.5117	21.8372	-5.56066	0.487108	0.713454
Prrc2a 79	23.7062	20.3795	22.2343	21.2867	2.41951	2.96432	0.12813		Prrc2a 79	22.2138	21.2258	23.3688	22.2715	-0.0577026	0.371781	0.772828		Prrc2a 79	25.7038	20.3795	22.2343	21.2867	4.41703	1.25541	0.418874		Prrc2a 79	22.9286	20.3795	22.2343	21.2867	1.6419	1.09818	0.467106		Prrc2a 79	16.1154	21.3012	22.8349	22.0547	-5.93936	0.108411	0.927609
Prrc2a 79	24.6623	20.9401	22.3141	21.6162	3.04612	3.59093	0.0829896		Prrc2a 79	23.0428	22.0331	23.7392	22.8703	0.172563	0.602046	0.658819		Prrc2a 79	27.0288	20.9401	22.3141	21.6162	5.4126	2.25098	0.210081		Prrc2a 79	23.0947	20.9401	22.3141	21.6162	1.4785	0.934786	0.52312		Prrc2a 79	17.1107	22.1042	23.5933	22.8366	-5.72596	0.321809	0.800066
Prrc2a 79	25.1283	21.3406	22.8485	22.0817	3.04664	3.59145	0.0829594		Prrc2a 79	23.5265	22.4455	24.4971	23.4489	0.0776021	0.507086	0.703642		Prrc2a 79	26.9654	21.3406	22.8485	22.0817	4.88375	1.72214	0.3031		Prrc2a 79	23.5305	21.3406	22.8485	22.0817	1.44881	0.905096	0.533997		Prrc2a 79	17.7856	22.6318	24.0434	23.3269	-5.54134	0.506431	0.703962
Prrc2a 79	23.9406	21.2028	22.7057	21.9414	1.99922	2.54403	0.171463		Prrc2a 79	23.4655	22.0818	24.0509	23.0454	0.420155	0.849639	0.554924		Prrc2a 79	26.2	21.2028	22.7057	21.9414	4.2586	1.09698	0.467493		Prrc2a 79	23.2999	21.2028	22.7057	21.9414	1.35849	0.814774	0.568498		Prrc2a 79	17.3706	22.2987	23.7674	23.0214	-5.65078	0.396992	0.75944
Fabp4									Hsl									Fasn									Acc									Scd1
Group	Cq Fabp4	Cq Nono	Cq Ywhaz	Cq Geomean	ΔCq	ΔΔCq	2-ΔΔCq		Group	Cq Hsl	Cq Nono	Cq Ywhaz	Cq Geomean	ΔCq	ΔΔCq	2-ΔΔCq		Group	Cq Fasn	Cq Nono	Cq Ywhaz	Cq Geomean	ΔCq	ΔΔCq	2-ΔΔCq		Group	Cq Acc	Cq Nono	Cq Ywhaz	Cq Geomean	ΔCq	ΔΔCq	2-ΔΔCq		Group	Cq Scd1	Cq Nono	Cq Ywhaz	Cq Geomean	ΔCq	ΔΔCq	2-ΔΔCq
Non-Silencing	13.8462	20.4911	22.3684	21.4092	-7.56301	-0.258663	1.19637		Non-Silencing	21.2543	20.4911	22.3684	21.4092	-0.154838	-0.00261177	1.00181		Non-Silencing	19.1847	21.1498	23.2755	22.1872	-3.00248	-0.160516	1.11769		Non-Silencing	22.8015	21.1498	23.2755	22.1872	0.614285	-0.0207437	1.01448		Non-Silencing	15.4312	21.1498	23.2755	22.1872	-6.75604	-0.129689	1.09406
Non-Silencing	13.8765	20.6348	22.5442	21.5684	-7.69188	-0.38754	1.30816		Non-Silencing	21.469	20.6348	22.5442	21.5684	-0.09941	0.052816	0.964053		Non-Silencing	19.5863	21.2533	23.3734	22.2882	-2.70188	0.140086	0.907465		Non-Silencing	23.0189	21.2533	23.3734	22.2882	0.730695	0.0956661	0.93584		Non-Silencing	15.5335	21.2533	23.3734	22.2882	-6.7547	-0.128347	1.09304
Non-Silencing	14.257	20.4971	22.7701	21.6037	-7.34674	-0.0424011	1.02983		Non-Silencing	21.3431	20.4971	22.7701	21.6037	-0.260613	-0.108387	1.07802		Non-Silencing	19.0193	21.1654	23.1904	22.1548	-3.13548	-0.293517	1.22562		Non-Silencing	22.692	21.1654	23.1904	22.1548	0.537188	-0.0978406	1.07017		Non-Silencing	15.4695	21.1654	23.1904	22.1548	-6.68531	-0.0589561	1.04171
Non-Silencing	14.2575	20.7793	22.5898	21.6656	-7.40812	-0.103775	1.07458		Non-Silencing	21.5262	20.7793	22.5898	21.6656	-0.139459	0.0127673	0.991189		Non-Silencing	19.6636	21.6321	23.6147	22.6017	-2.9381	-0.0961311	1.0689		Non-Silencing	23.0348	21.6321	23.6147	22.6017	0.433133	-0.201896	1.15021		Non-Silencing	15.6999	21.6321	23.6147	22.6017	-6.90172	-0.275371	1.2103
Non-Silencing	14.4979	20.6066	22.5301	21.5469	-7.04899	0.255357	0.83778		Non-Silencing	21.5057	20.6066	22.5301	21.5469	-0.0411515	0.111075	0.925898		Non-Silencing	19.9244	21.5744	23.5539	22.5424	-2.61804	0.223924	0.856233		Non-Silencing	23.361	21.5744	23.5539	22.5424	0.81853	0.183501	0.880564		Non-Silencing	16.2143	21.5744	23.5539	22.5424	-6.32814	0.298209	0.813262
Non-Silencing	14.3351	20.1836	22.063	21.1024	-6.76732	0.537022	0.689192		Non-Silencing	20.8845	20.1836	22.063	21.1024	-0.217885	-0.0656587	1.04656		Non-Silencing	19.1732	20.8929	22.807	21.829	-2.65581	0.186154	0.878946		Non-Silencing	22.5053	20.8929	22.807	21.829	0.676342	0.0413131	0.97177		Non-Silencing	15.4968	20.8929	22.807	21.829	-6.3322	0.294154	0.81555
Prrc2a 78	17.469	20.2236	21.9138	21.0517	-3.58275	3.72159	0.0758034		Prrc2a 78	24.0516	20.2236	21.9138	21.0517	2.99986	3.15208	0.112494		Prrc2a 78	22.7435	21.1843	22.7033	21.9306	0.812877	3.65484	0.0793931		Prrc2a 78	24.5902	21.1843	22.7033	21.9306	2.65953	2.0245	0.24579		Prrc2a 78	20.0773	21.1843	22.7033	21.9306	-1.8533	4.77305	0.0365737
Prrc2a 78	17.2015	20.1732	21.8345	20.9875	-3.78591	3.51843	0.0872665		Prrc2a 78	24.0103	20.1732	21.8345	20.9875	3.02287	3.17509	0.110714		Prrc2a 78	22.301	21.1623	22.6734	21.9048	0.396135	3.2381	0.105983		Prrc2a 78	24.4588	21.1623	22.6734	21.9048	2.55396	1.91893	0.26445		Prrc2a 78	19.4046	21.1623	22.6734	21.9048	-2.50023	4.12612	0.0572682
Prrc2a 78	17.608	20.728	22.4201	21.5574	-3.94944	3.3549	0.0977402		Prrc2a 78	24.5752	20.728	22.4201	21.5574	3.01775	3.16998	0.111107		Prrc2a 78	22.9354	21.6324	23.1895	22.3974	0.538042	3.38001	0.0960543		Prrc2a 78	25.0146	21.6324	23.1895	22.3974	2.61716	1.98213	0.253116		Prrc2a 78	20.0039	21.6324	23.1895	22.3974	-2.39353	4.23282	0.0531854
Prrc2a 78	17.4711	20.2874	22.0636	21.1569	-3.68579	3.61855	0.0814157		Prrc2a 78	24.3856	20.2874	22.0636	21.1569	3.22869	3.38092	0.0959934		Prrc2a 78	22.798	21.2153	22.8147	22.0005	0.797478	3.63944	0.0802451		Prrc2a 78	24.739	21.2153	22.8147	22.0005	2.73853	2.10351	0.232692		Prrc2a 78	19.9365	21.2153	22.8147	22.0005	-2.06395	4.5624	0.0423234
Prrc2a 78	17.7055	20.8388	22.1512	21.485	-3.77949	3.52485	0.086879		Prrc2a 78	24.1142	20.8388	22.1512	21.485	2.62922	2.78145	0.145446		Prrc2a 78	22.6132	21.6274	22.7587	22.1858	0.427327	3.26929	0.103716		Prrc2a 78	24.7964	21.6274	22.7587	22.1858	2.61053	1.9755	0.254282		Prrc2a 78	19.9592	21.6274	22.7587	22.1858	-2.22661	4.39974	0.0473746
Prrc2a 78	17.2102	20.1316	21.9343	21.0136	-3.80341	3.50094	0.088331		Prrc2a 78	23.464	20.1316	21.9343	21.0136	2.45041	2.60263	0.164638		Prrc2a 78	21.9235	20.8866	22.2584	21.5616	0.361912	3.20388	0.108527		Prrc2a 78	23.9448	20.8866	22.2584	21.5616	2.3832	1.74817	0.29768		Prrc2a 78	19.0848	20.8866	22.2584	21.5616	-2.47679	4.14957	0.0563451
Prrc2a 79	14.5541	20.0536	21.6125	20.8185	-6.2644	1.03994	0.486347		Prrc2a 79	20.6976	20.0536	21.6125	20.8185	-0.120827	0.0313991	0.978471		Prrc2a 79	19.2201	21.0935	22.1886	21.6342	-2.41403	0.427935	0.743325		Prrc2a 79	22.3093	21.0935	22.1886	21.6342	0.675167	0.0401375	0.972562		Prrc2a 79	15.8294	21.0935	22.1886	21.6342	-5.80474	0.82161	0.56581
Prrc2a 79	15.0854	19.9313	21.7331	20.8127	-5.72731	1.57703	0.33517		Prrc2a 79	21.6017	19.9313	21.7331	20.8127	0.788976	0.941202	0.520799		Prrc2a 79	19.9326	21.183	22.5117	21.8372	-1.90463	0.937331	0.522198		Prrc2a 79	22.8116	21.183	22.5117	21.8372	0.974363	0.339334	0.790406		Prrc2a 79	16.5616	21.183	22.5117	21.8372	-5.27565	1.3507	0.392103
Prrc2a 79	15.1023	20.3795	22.2343	21.2867	-6.18444	1.1199	0.460125		Prrc2a 79	21.7814	20.3795	22.2343	21.2867	0.494652	0.646878	0.638661		Prrc2a 79	20.0099	21.3012	22.8349	22.0547	-2.04482	0.797145	0.575487		Prrc2a 79	23.3031	21.3012	22.8349	22.0547	1.24838	0.613347	0.653678		Prrc2a 79	16.355	21.3012	22.8349	22.0547	-5.69977	0.926579	0.526104
Prrc2a 79	15.0351	20.9401	22.3141	21.6162	-6.58109	0.723253	0.60573		Prrc2a 79	22.156	20.9401	22.3141	21.6162	0.53984	0.692066	0.618967		Prrc2a 79	21.0053	22.1042	23.5933	22.8366	-1.83132	1.01064	0.496325		Prrc2a 79	24.1076	22.1042	23.5933	22.8366	1.27101	0.635976	0.643505		Prrc2a 79	17.2045	22.1042	23.5933	22.8366	-5.63212	0.994235	0.502002
Prrc2a 79	15.7339	21.3406	22.8485	22.0817	-6.34774	0.956602	0.515269		Prrc2a 79	22.5185	21.3406	22.8485	22.0817	0.436821	0.589047	0.664782		Prrc2a 79	21.5599	22.6318	24.0434	23.3269	-1.76705	1.07491	0.4747		Prrc2a 79	24.7358	22.6318	24.0434	23.3269	1.40882	0.773792	0.584878		Prrc2a 79	17.8485	22.6318	24.0434	23.3269	-5.4784	1.14796	0.451264
Prrc2a 79	15.9304	21.2028	22.7057	21.9414	-6.01097	1.29338	0.407995		Prrc2a 79	22.7406	21.2028	22.7057	21.9414	0.799261	0.951487	0.517099		Prrc2a 79	21.2016	22.2987	23.7674	23.0214	-1.81971	1.02225	0.492348		Prrc2a 79	24.3163	22.2987	23.7674	23.0214	1.29496	0.659929	0.632909		Prrc2a 79	17.761	22.2987	23.7674	23.0214	-5.26036	1.36599	0.387968

## Sheet: Single siRNA qPCR NS vs. Limd2
Effects of Limd2 siRNA silencing, using two distinct siRNA, on the expression of genes involved in adipocyte differentiation (Pparg), insulin signalling (Glut4, Irs1), lipid uptake (Lpl), lipid storage (Fasn, Acaca, Scd1) and lipid mobilisation (Fabp4, Hsl) (N=5-6 per condition). 3T3-L1 adipocytes were transfected with siRNA (Silencer Select; Ambion) against Limd2 (s85672 or s85674) or non-silenc…
Limd2									Pparg									Glut4									Irs-1									Lpl
Group	Cq Limd2	Cq Nono	Cq Ywhaz	Cq Geomean	ΔCq	ΔΔCq	2-ΔΔCq		Group	Cq Pparg	Cq Nono	Cq Ywhaz	Cq Geomean	ΔCq	ΔΔCq	2-ΔΔCq		Group	Cq Glut4	Cq Nono	Cq Ywhaz	Cq Geomean	ΔCq	ΔΔCq	2-ΔΔCq		Group	Cq Irs1	Cq Nono	Cq Ywhaz	Cq geomean	ΔCq	ΔΔCq	2-ΔΔCq		Group	Cq Lpl	Cq Nono	Cq Ywhaz	Cq Geomean	ΔCq	ΔΔCq	2-ΔΔCq
Non-Silencing	24.7042	21.8443	24.326	23.0518	1.65241	0.20623	0.8668		Non-Silencing	21.6658	21.8443	24.326	23.0518	-1.38597	-0.0362493	1.02544		Non-Silencing	23.3616	21.8443	24.326	23.0518	0.309846	-0.052987	1.03741		Non-Silencing	23.5167	21.8443	24.326	23.0518	0.464951	-0.0815825	1.05818		Non-Silencing	15.8371	22.074	24.7217	23.3604	-7.52329	-0.15809	1.11581
Non-Silencing	24.8143	22.0697	24.755	23.3738	1.44045	-0.00573044	1.00398		Non-Silencing	22.0946	22.0697	24.755	23.3738	-1.27928	0.0704421	0.952346		Non-Silencing	23.9647	22.0697	24.755	23.3738	0.590838	0.228006	0.853814		Non-Silencing	23.9317	22.0697	24.755	23.3738	0.557905	0.0113716	0.992149		Non-Silencing	16.3389	22.2952	25.0931	23.6528	-7.31393	0.0512678	0.965088
Non-Silencing	24.2459	21.5183	24.3223	22.8773	1.36858	-0.0776041	1.05526		Non-Silencing	21.434	21.5183	24.3223	22.8773	-1.44338	-0.0936541	1.06707		Non-Silencing	23.1433	21.5183	24.3223	22.8773	0.265913	-0.0969194	1.06949		Non-Silencing	23.474	21.5183	24.3223	22.8773	0.596616	0.0500827	0.965881		Non-Silencing	15.7954	21.9604	24.3786	23.1379	-7.34252	0.0226876	0.984397
Non-Silencing	24.1523	21.3705	24.1625	22.7237	1.4286	-0.0175814	1.01226		Non-Silencing	21.4344	21.3705	24.1625	22.7237	-1.28925	0.0604712	0.958951		Non-Silencing	22.9639	21.3705	24.1625	22.7237	0.240249	-0.122583	1.08868		Non-Silencing	23.2453	21.3705	24.1625	22.7237	0.521656	-0.0248777	1.01739		Non-Silencing	15.7465	21.871	24.0591	22.939	-7.19247	0.172731	0.887162
Non-Silencing	24.3941	21.6971	24.4942	23.0533	1.34087	-0.105314	1.07573		Non-Silencing	21.7025	21.6971	24.4942	23.0533	-1.35073	-0.00100988	1.0007		Non-Silencing	23.4606	21.6971	24.4942	23.0533	0.407317	0.0444842	0.969636		Non-Silencing	23.6448	21.6971	24.4942	23.0533	0.59154	0.045006	0.969286		Non-Silencing	15.9033	22.2139	24.5592	23.3571	-7.4538	-0.0885961	1.06333
Limd2 72	27.7745	21.5038	23.6782	22.5648	5.20971	3.76353	0.0736316		Limd2 72	21.2031	21.5038	23.6782	22.5648	-1.36171	-0.0119826	1.00834		Limd2 72	22.5432	21.5038	23.6782	22.5648	-0.0216005	-0.384433	1.30535		Limd2 72	23.1888	21.5038	23.6782	22.5648	0.624013	0.0774795	0.947712		Limd2 72	15.8253	21.8497	23.6831	22.7479	-6.92258	0.442622	0.735796
Limd2 72	27.812	21.6209	23.6625	22.6187	5.1933	3.74712	0.0744742		Limd2 72	21.3652	21.6209	23.6625	22.6187	-1.2535	0.0962219	0.93548		Limd2 72	22.834	21.6209	23.6625	22.6187	0.215253	-0.147579	1.10771		Limd2 72	23.2854	21.6209	23.6625	22.6187	0.666699	0.120166	0.920082		Limd2 72	15.473	21.8919	23.5981	22.729	-7.25598	0.109225	0.927086
Limd2 72	27.7371	21.7997	23.7444	22.7513	4.98581	3.53962	0.0859938		Limd2 72	21.5417	21.7997	23.7444	22.7513	-1.20952	0.140199	0.907394		Limd2 72	23.0636	21.7997	23.7444	22.7513	0.312304	-0.0505286	1.03564		Limd2 72	23.2938	21.7997	23.7444	22.7513	0.542539	-0.00399486	1.00277		Limd2 72	16.0207	22.2083	24.2065	23.1859	-7.16523	0.199972	0.870568
Limd2 72	28.1096	21.7537	23.6377	22.6761	5.43342	3.98723	0.0630555		Limd2 72	21.3607	21.7537	23.6377	22.6761	-1.31546	0.0342626	0.976531		Limd2 72	23.1022	21.7537	23.6377	22.6761	0.426031	0.0631984	0.95714		Limd2 72	23.159	21.7537	23.6377	22.6761	0.482815	-0.063719	1.04516		Limd2 72	15.9488	22.2738	24.0405	23.1403	-7.19153	0.173674	0.886582
Limd2 72	28.8681	22.6189	24.7195	23.6459	5.22223	3.77605	0.0729955		Limd2 72	21.6187	22.6189	24.7195	23.6459	-2.02715	-0.677426	1.59928		Limd2 72	24.0274	22.6189	24.7195	23.6459	0.381572	0.0187393	0.987095		Limd2 72	23.813	22.6189	24.7195	23.6459	0.167141	-0.379393	1.30079		Limd2 72	16.3841	22.0864	23.6883	22.8733	-6.48922	0.87598	0.544883
Limd2 74	27.7347	22.0067	23.9388	22.9524	4.78222	3.33604	0.0990266		Limd2 74	21.5594	22.0067	23.9388	22.9524	-1.39307	-0.0433446	1.0305		Limd2 74	23.3134	22.0067	23.9388	22.9524	0.361004	-0.00182852	1.00127		Limd2 74	23.7466	22.0067	23.9388	22.9524	0.794111	0.247577	0.84231		Limd2 74	15.9832	22.3976	23.6407	23.0107	-7.02759	0.337611	0.791351
Limd2 74	27.346	21.7956	23.9871	22.8651	4.48087	3.03469	0.12203		Limd2 74	21.3613	21.7956	23.9871	22.8651	-1.50377	-0.154046	1.11269		Limd2 74	22.7094	21.7956	23.9871	22.8651	-0.155703	-0.518535	1.4325		Limd2 74	23.5285	21.7956	23.9871	22.8651	0.663402	0.116868	0.922187		Limd2 74	15.753	22.1224	23.7965	22.9442	-7.19116	0.174043	0.886355
Limd2 74	28.1389	22.1736	24.3343	23.2288	4.91011	3.46393	0.0906259		Limd2 74	21.8618	22.1736	24.3343	23.2288	-1.367	-0.0172793	1.01205		Limd2 74	23.494	22.1736	24.3343	23.2288	0.265194	-0.0976381	1.07002		Limd2 74	23.8739	22.1736	24.3343	23.2288	0.645078	0.0985442	0.933975		Limd2 74	16.3351	22.584	24.2041	23.38	-7.04493	0.320274	0.800918
Limd2 74	28	21.4888	23.4384	22.4425	5.55757	4.11139	0.0578559		Limd2 74	21.2824	21.4888	23.4384	22.4425	-1.16011	0.189616	0.876839		Limd2 74	23.1018	21.4888	23.4384	22.4425	0.659372	0.29654	0.814203		Limd2 74	23.4068	21.4888	23.4384	22.4425	0.96433	0.417796	0.748567		Limd2 74	15.7097	21.8596	23.0417	22.4429	-6.73316	0.632042	0.645263
Limd2 74	28.1704	22.053	24.418	23.2054	4.96498	3.51879	0.0872444		Limd2 74	22.0765	22.053	24.418	23.2054	-1.12892	0.2208	0.85809		Limd2 74	24.1646	22.053	24.418	23.2054	0.959219	0.596387	0.661408		Limd2 74	24.2031	22.053	24.418	23.2054	0.997659	0.451125	0.731472		Limd2 74	16.6709	22.8918	24.6769	23.7676	-7.09678	0.268427	0.830224
Fabp4									Hsl									Fasn									Acaca									Scd1
Group	Cq Fabp4	Cq Nono	Cq Ywhaz	Cq Geomean	ΔCq	ΔΔCq	2-ΔΔCq		Group	Cq Hsl	Cq Nono	Cq Ywhaz	Cq geomean	ΔCq	ΔΔCq	2-ΔΔCq		Group	Cq Fasn	Cq Nono	Cq Ywhaz	Cq Geomean	ΔCq	ΔΔCq	2-ΔΔCq		Group	Cq Acaca	Cq Nono	Cq Ywhaz	Cq Geomean	ΔCq	ΔΔCq	2-ΔΔCq		Group	Cq Scd1	Cq Nono	Cq Ywhaz	Cq Geomean	ΔCq	ΔΔCq	2-ΔΔCq
Non-Silencing	14.8105	21.8443	24.326	23.0518	-8.24123	0.0706791	0.95219		Non-Silencing	22.0465	21.8443	24.326	23.0518	-1.00522	0.206051	0.866907		Non-Silencing	18.9724	22.074	24.7217	23.3604	-4.38798	0.00851997	0.994112		Non-Silencing	22.7572	22.074	24.7217	23.3604	-0.603135	0.085855	0.942226		Non-Silencing	14.5567	22.074	24.7217	23.3604	-8.80363	-0.0869014	1.06209
Non-Silencing	14.8027	22.0697	24.755	23.3738	-8.57109	-0.259183	1.1968		Non-Silencing	22.3408	22.0697	24.755	23.3738	-1.03309	0.178185	0.883814		Non-Silencing	19.5257	22.2952	25.0931	23.6528	-4.12707	0.269434	0.829645		Non-Silencing	23.1114	22.2952	25.0931	23.6528	-0.541442	0.147548	0.902784		Non-Silencing	14.9579	22.2952	25.0931	23.6528	-8.69493	0.0217946	0.985007
Non-Silencing	14.4067	21.5183	24.3223	22.8773	-8.47059	-0.158682	1.11627		Non-Silencing	21.4707	21.5183	24.3223	22.8773	-1.40662	-0.195345	1.145		Non-Silencing	18.6078	21.9604	24.3786	23.1379	-4.53013	-0.13363	1.09705		Non-Silencing	22.3706	21.9604	24.3786	23.1379	-0.767254	-0.0782645	1.05575		Non-Silencing	14.4228	21.9604	24.3786	23.1379	-8.71511	0.00161157	0.998884
Non-Silencing	14.7051	21.3705	24.1625	22.7237	-8.01853	0.293374	0.815992		Non-Silencing	21.3859	21.3705	24.1625	22.7237	-1.33781	-0.126536	1.09167		Non-Silencing	18.4511	21.871	24.0591	22.939	-4.48788	-0.0913733	1.06538		Non-Silencing	22.1925	21.871	24.0591	22.939	-0.74645	-0.0574601	1.04063		Non-Silencing	14.2743	21.871	24.0591	22.939	-8.66473	0.0519985	0.964599
Non-Silencing	14.7952	21.6971	24.4942	23.0533	-8.2581	0.0538123	0.963387		Non-Silencing	21.7796	21.6971	24.4942	23.0533	-1.27363	-0.0623547	1.04417		Non-Silencing	18.9077	22.2139	24.5592	23.3571	-4.44945	-0.0529502	1.03738		Non-Silencing	22.5704	22.2139	24.5592	23.3571	-0.786668	-0.0976783	1.07005		Non-Silencing	14.6519	22.2139	24.5592	23.3571	-8.70523	0.0114967	0.992063
Limd2 72	14.6945	21.5038	23.6782	22.5648	-7.87031	0.441601	0.736317		Limd2 72	21.0799	21.5038	23.6782	22.5648	-1.48488	-0.273604	1.20882		Limd2 72	18.6486	21.8497	23.6831	22.7479	-4.09935	0.297151	0.813858		Limd2 72	22.0656	21.8497	23.6831	22.7479	-0.682337	0.00665279	0.995399		Limd2 72	14.1314	21.8497	23.6831	22.7479	-8.61647	0.100252	0.93287
Limd2 72	14.7083	21.6209	23.6625	22.6187	-7.91039	0.401518	0.757061		Limd2 72	21.3731	21.6209	23.6625	22.6187	-1.24558	-0.034308	1.02407		Limd2 72	18.4664	21.8919	23.5981	22.729	-4.26261	0.13389	0.911371		Limd2 72	21.8388	21.8919	23.5981	22.729	-0.890207	-0.201217	1.14967		Limd2 72	14.159	21.8919	23.5981	22.729	-8.56997	0.146759	0.903277
Limd2 72	14.6601	21.7997	23.7444	22.7513	-8.09113	0.220782	0.8581		Limd2 72	21.3885	21.7997	23.7444	22.7513	-1.36278	-0.151509	1.11073		Limd2 72	18.6699	22.2083	24.2065	23.1859	-4.51599	-0.119483	1.08635		Limd2 72	22.0564	22.2083	24.2065	23.1859	-1.12948	-0.440485	1.35706		Limd2 72	14.3889	22.2083	24.2065	23.1859	-8.79704	-0.0803165	1.05725
Limd2 72	14.7258	21.7537	23.6377	22.6761	-7.95034	0.361565	0.77832		Limd2 72	21.7607	21.7537	23.6377	22.6761	-0.915484	0.295791	0.814626		Limd2 72	18.7348	22.2738	24.0405	23.1403	-4.40544	-0.00893808	1.00621		Limd2 72	22.2261	22.2738	24.0405	23.1403	-0.914211	-0.225221	1.16896		Limd2 72	14.3894	22.2738	24.0405	23.1403	-8.75083	-0.0341068	1.02392
Limd2 72	15.2297	22.6189	24.7195	23.6459	-8.41619	-0.104281	1.07496		Limd2 72	22.7377	22.6189	24.7195	23.6459	-0.908138	0.303136	0.810488		Limd2 72	18.8876	22.0864	23.6883	22.8733	-3.98573	0.410771	0.752221		Limd2 72	22.2535	22.0864	23.6883	22.8733	-0.619822	0.0691683	0.953187		Limd2 72	14.2339	22.0864	23.6883	22.8733	-8.63943	0.0772948	0.947833
Limd2 74	15.0819	22.0067	23.9388	22.9524	-7.87054	0.441369	0.736435		Limd2 74	21.5837	22.0067	23.9388	22.9524	-1.3687	-0.157427	1.1153		Limd2 74	19.056	22.3976	23.6407	23.0107	-3.95473	0.441772	0.73623		Limd2 74	22.4193	22.3976	23.6407	23.0107	-0.591398	0.0975922	0.934591		Limd2 74	14.7932	22.3976	23.6407	23.0107	-8.21759	0.499139	0.707529
Limd2 74	14.7613	21.7956	23.9871	22.8651	-8.10377	0.208134	0.865656		Limd2 74	21.2985	21.7956	23.9871	22.8651	-1.56666	-0.355386	1.27933		Limd2 74	18.3875	22.1224	23.7965	22.9442	-4.55668	-0.160182	1.11743		Limd2 74	21.8418	22.1224	23.7965	22.9442	-1.1024	-0.413415	1.33183		Limd2 74	14.4059	22.1224	23.7965	22.9442	-8.53826	0.178465	0.883643
Limd2 74	14.9222	22.1736	24.3343	23.2288	-8.30667	0.00524346	0.996372		Limd2 74	22.1235	22.1736	24.3343	23.2288	-1.10529	0.105988	0.929168		Limd2 74	19.2463	22.584	24.2041	23.38	-4.13369	0.262814	0.83346		Limd2 74	22.4016	22.584	24.2041	23.38	-0.978405	-0.289415	1.22214		Limd2 74	14.8573	22.584	24.2041	23.38	-8.52271	0.194013	0.874171
Limd2 74	14.7522	21.4888	23.4384	22.4425	-7.69025	0.621658	0.649924		Limd2 74	21.5699	21.4888	23.4384	22.4425	-0.872603	0.338671	0.790769		Limd2 74	18.5549	21.8596	23.0417	22.4429	-3.88793	0.508577	0.702915		Limd2 74	21.6689	21.8596	23.0417	22.4429	-0.773943	-0.0849528	1.06065		Limd2 74	14.1262	21.8596	23.0417	22.4429	-8.31665	0.400075	0.757819
Limd2 74	14.8655	22.053	24.418	23.2054	-8.33989	-0.0279864	1.01959		Limd2 74	22.211	22.053	24.418	23.2054	-0.994411	0.216864	0.860434		Limd2 74	19.5983	22.8918	24.6769	23.7676	-4.16938	0.227126	0.854335		Limd2 74	23.0346	22.8918	24.6769	23.7676	-0.733054	-0.0440644	1.03101		Limd2 74	15.1133	22.8918	24.6769	23.7676	-8.65436	0.0623645	0.957693

## Sheet: Single siRNA Cell Viability
Effects of Prrc2a and Limd2 siRNA silencing, using two distinct siRNA's, on cell viability measured using the RealTime-Glo™ luminescence assay to quantify metabolic activity in live/healthy cells. 3T3-L1 adipocytes were treated with RealTime-Glo™ luminescence assay at the same time as being transfected with siRNA (Silencer Select; Ambion) against either Limd2 (s85672 or s85674), Prrc2a (s79278 or…
Relative Light Units (RLU)
4 hours	Non-Silencing	Limd2 72	Limd2 74	Prrc2a 78	Prrc2a 79
	12052	13497	14754	11638	11981
	13292	14270	18740	14591	11269
	13092	15325	14964	15366	12705
	12205	14268	18801	18253	12256
	12281	13016	14374	15905	10863
	12294		13805	13779	11008
Relative Light Units (RLU)
24 hours	Non-Silencing	Limd2 72	Limd2 74	Prrc2a 78	Prrc2a 79
	43434	43388	51065	44921	52846
	52026	46652	69357	48825	41825
	46368	47311	50177	53635	48535
	46276	41847	62039	61440	44802
	46666	39435	41611	52185	43136
	45627		48237	49965	37540
Relative Light Units (RLU)
48 hours	Non-Silencing	Limd2 72	Limd2 74	Prrc2a 78	Prrc2a 79
	57525	52263	66571	53723	76838
	74006	57489	85143	61833	51814
	60887	55843	65099	67877	65255
	61650	48004	75937	77123	59787
	57437	43843	49851	64101	56768
	52040		63816	59983	48126
Relative Light Units (RLU)
72 hours	Non-Silencing	Limd2 72	Limd2 74	Prrc2a 78	Prrc2a 79
	47231	42336	51627	45010	62596
	55343	44630	57761	48370	47100
	49798	44323	50833	52745	57124
	48658	39216	53607	57024	54141
	45943	37020	41403	49932	51497
	42322		51627	49181	46629

## Sheet: CRISPRa DNA gels
Gels confirming successful transduction of the CRISPR-activation (left panel) and guide RNA (right panel) vectors (after selection) by amplification of DNA from human adipocyte cell lines: i. without transduction (Immort adi, Lanes 2-3); ii. transduced with activating vector alone (CRISPR-a, Lanes 4-5, Lenti dCAS-VP64); iii. transduced with activating and guide vectors (Lenti dCAS-VP64, LentiGuid…
Lane	Group
1	100bp ladder
2	Immort adi
3	Immort adi
4	CRISPRa
5	CRISPRa
6	AAVS1 F1/R2
7	AAVS1 F1/R2
8	AAVS1 F1/R3
9	AAVS1 F1/R3
10	Limd2 F1/R2
11	Limd2 F1/R2
12	Limd2 F1/R3
13	Limd2 F1/R3
14	Limd2 F2/R3
15	Limd2 F2/R3
16	Prrc2a F1/R2
17	Prrc2a F1/R2
18	Prrc2a F2/R3
19	Prrc2a F2/R3

## Sheet: CRISPRa qPCR
Expression of the predicted target genes of CRISPR-activation (LIMD2 or PRRC2A), as well as neighbouring genes in the same TAD (STRADA and MAP3K3 for LIMD2; BAG6 for PRRC2A) in immortalised human adipocytes targeted with gRNA pairs specific to the PRRC2A, LIMD2 and control AAVS1 loci (N=6/7 condition). Real-time qPCR values were normalised to the Geometric mean of housekeeping genes ACTB and GAPD…
LIMD2									PRRC2A									MAP3K3									STRADA									BAG6
Group	Cq LIMD2	Cq ACTB	Cq GAPDH	Cq GeoMean	ΔCq	ΔΔCq	2-ΔΔCq		Group	Cq PRRC2A	Cq ACTB	Cq GAPDH	Cq GeoMean	ΔCq	ΔΔCq	2-ΔΔCq		Group	Cq MAP3K3	Cq ACTB	Cq GAPDH	Cq GeoMean	ΔCq	ΔΔCq	2-ΔΔCq		Group	Cq STRADA	Cq ACTB	Cq GAPDH	Cq GeoMean	ΔCq	ΔΔCq	2-ΔΔCq		Group	Cq BAG6	Cq ACTB	Cq GAPDH	Cq GeoMean	ΔCq	ΔΔCq	2-ΔΔCq
AAVS1 F1/R2	27.2016	16.5105	15.9617	16.2338	10.9678	0.175352	0.885551		AAVS1 F1/R2	21.3008	16.5105	15.9617	16.2338	5.06702	-0.516367	1.43035		AAVS1 F1/R2	23.8473	16.5105	15.9617	16.2338	7.61348	0.0714309	0.951694		AAVS1 F1/R2	25.2973	16.5105	15.9617	16.2338	9.06355	0.234247	0.850129		AAVS1 F1/R2	21.2912	16.5105	15.9617	16.2338	5.05744	0.207412	0.866089
AAVS1 F1/R2	27.3815	16.8817	15.5403	16.1971	11.1844	0.391949	0.762099		AAVS1 F1/R2	21.6689	16.8817	15.5403	16.1971	5.47177	-0.11162	1.08044		AAVS1 F1/R2	23.6733	16.8817	15.5403	16.1971	7.47619	-0.0658629	1.04671		AAVS1 F1/R2	25.3585	16.8817	15.5403	16.1971	9.16139	0.332086	0.794387		AAVS1 F1/R2	21.1742	16.8817	15.5403	16.1971	4.97712	0.127092	0.915675
AAVS1 F1/R2	27.1616	16.8287	15.7272	16.2686	10.8929	0.100489	0.932717		AAVS1 F1/R2	21.3937	16.8287	15.7272	16.2686	5.12503	-0.458365	1.37398		AAVS1 F1/R2	23.4618	16.8287	15.7272	16.2686	7.19314	-0.348908	1.2736		AAVS1 F1/R2	25.0718	16.8287	15.7272	16.2686	8.80311	-0.0261877	1.01832		AAVS1 F1/R2	21.0957	16.8287	15.7272	16.2686	4.82708	-0.022954	1.01604
AAVS1 F1/R2	27.4183	17.361	15.8162	16.5706	10.8477	0.0552523	0.962426		AAVS1 F1/R2	21.9793	17.361	15.8162	16.5706	5.40875	-0.174641	1.12868		AAVS1 F1/R2	23.5028	17.361	15.8162	16.5706	6.93223	-0.609824	1.52607		AAVS1 F1/R2	25.1387	17.361	15.8162	16.5706	8.5681	-0.261197	1.19847		AAVS1 F1/R2	21.1174	17.361	15.8162	16.5706	4.54683	-0.303196	1.23388
AAVS1 F1/R2	28.2988	17.6996	16.4823	17.0801	11.2187	0.426261	0.744188		AAVS1 F1/R2	22.8481	17.6996	16.4823	17.0801	5.76799	0.184599	0.879894		AAVS1 F1/R2	24.2848	17.6996	16.4823	17.0801	7.20475	-0.337304	1.26339		AAVS1 F1/R2	25.7107	17.6996	16.4823	17.0801	8.63062	-0.198677	1.14765		AAVS1 F1/R2	21.6328	17.6996	16.4823	17.0801	4.55269	-0.29734	1.22888
AAVS1 F1/R2	27.7193	16.8649	15.6435	16.2427	11.4766	0.684096	0.622396		AAVS1 F1/R2	22.2703	16.8649	15.6435	16.2427	6.02762	0.444224	0.734979		AAVS1 F1/R2	24.1423	16.8649	15.6435	16.2427	7.89953	0.357485	0.780524		AAVS1 F1/R2	25.6524	16.8649	15.6435	16.2427	9.40963	0.58033	0.668811		AAVS1 F1/R2	21.2201	16.8649	15.6435	16.2427	4.97735	0.127323	0.915528
AAVS1 F1/R2	28.1475	17.3507	15.7876	16.5507	11.5967	0.804281	0.572647		AAVS1 F1/R2	22.5797	17.3507	15.7876	16.5507	6.02896	0.44557	0.734294		AAVS1 F1/R2	24.1144	17.3507	15.7876	16.5507	7.56369	0.021644	0.985109		AAVS1 F1/R2	25.8794	17.3507	15.7876	16.5507	9.32864	0.499342	0.70743		AAVS1 F1/R2	21.2205	17.3507	15.7876	16.5507	4.66976	-0.180272	1.1331
AAVS1 F1/R3	27.3001	17.5659	15.7917	16.6552	10.6449	-0.147538	1.10768		AAVS1 F1/R3	22.3718	17.5659	15.7917	16.6552	5.71662	0.133229	0.911789		AAVS1 F1/R3	24.4415	17.5659	15.7917	16.6552	7.78635	0.244302	0.844224		AAVS1 F1/R3	25.4025	17.5659	15.7917	16.6552	8.74733	-0.0819692	1.05846		AAVS1 F1/R3	21.5836	17.5659	15.7917	16.6552	4.92848	0.078452	0.947073
AAVS1 F1/R3	27.0009	17.5046	15.8266	16.6445	10.3564	-0.436051	1.3529		AAVS1 F1/R3	22.2904	17.5046	15.8266	16.6445	5.64591	0.0625137	0.957594		AAVS1 F1/R3	24.3464	17.5046	15.8266	16.6445	7.70189	0.159836	0.895127		AAVS1 F1/R3	25.2854	17.5046	15.8266	16.6445	8.64091	-0.188388	1.13949		AAVS1 F1/R3	21.5626	17.5046	15.8266	16.6445	4.91809	0.068055	0.953923
AAVS1 F1/R3	26.851	17.3866	15.7194	16.532	10.319	-0.473496	1.38847		AAVS1 F1/R3	22.1242	17.3866	15.7194	16.532	5.59216	0.00877096	0.993939		AAVS1 F1/R3	24.1372	17.3866	15.7194	16.532	7.60525	0.0631991	0.957139		AAVS1 F1/R3	25.1107	17.3866	15.7194	16.532	8.57869	-0.25061	1.18971		AAVS1 F1/R3	21.2794	17.3866	15.7194	16.532	4.74738	-0.102654	1.07375
AAVS1 F1/R3	26.6036	17.3098	15.6018	16.4336	10.17	-0.62247	1.53951		AAVS1 F1/R3	22.0624	17.3098	15.6018	16.4336	5.62879	0.0453996	0.969021		AAVS1 F1/R3	24.1241	17.3098	15.6018	16.4336	7.69045	0.148396	0.902253		AAVS1 F1/R3	24.9818	17.3098	15.6018	16.4336	8.54816	-0.281138	1.21515		AAVS1 F1/R3	21.3552	17.3098	15.6018	16.4336	4.92161	0.0715748	0.951599
AAVS1 F1/R3	27.0211	17.4566	15.7851	16.5998	10.4213	-0.37119	1.29342		AAVS1 F1/R3	22.1818	17.4566	15.7851	16.5998	5.58201	-0.00138619	1.00096		AAVS1 F1/R3	24.2581	17.4566	15.7851	16.5998	7.65832	0.116271	0.922569		AAVS1 F1/R3	25.2002	17.4566	15.7851	16.5998	8.60036	-0.228937	1.17197		AAVS1 F1/R3	21.6058	17.4566	15.7851	16.5998	5.00601	0.155981	0.897522
AAVS1 F1/R3	26.5259	17.3303	15.3694	16.3204	10.2055	-0.586936	1.50205		AAVS1 F1/R3	21.8419	17.3303	15.3694	16.3204	5.52146	-0.0619265	1.04386		AAVS1 F1/R3	24.0418	17.3303	15.3694	16.3204	7.72138	0.179334	0.883111		AAVS1 F1/R3	25.0208	17.3303	15.3694	16.3204	8.7004	-0.1289	1.09346		AAVS1 F1/R3	21.241	17.3303	15.3694	16.3204	4.92056	0.0705261	0.952291
LIMD2 F1/R2	26.0015	17.3165	15.6392	16.4565	9.54501	-1.24745	2.37421		LIMD2 F1/R2	22.4407	17.3165	15.6392	16.4565	5.98422	0.400826	0.757425		LIMD2 F1/R2	24.2469	17.3165	15.6392	16.4565	7.79043	0.248384	0.841839		LIMD2 F1/R2	25.3842	17.3165	15.6392	16.4565	8.92778	0.0984757	0.934019		LIMD2 F1/R2	21.4087	17.3165	15.6392	16.4565	4.95223	0.102204	0.931609
LIMD2 F1/R2	26.086	17.1498	15.8043	16.4633	9.62263	-1.16982	2.24984		LIMD2 F1/R2	22.125	17.1498	15.8043	16.4633	5.66164	0.0782501	0.947206		LIMD2 F1/R2	23.9533	17.1498	15.8043	16.4633	7.48995	-0.0520997	1.03677		LIMD2 F1/R2	25.4471	17.1498	15.8043	16.4633	8.98379	0.154495	0.898447		LIMD2 F1/R2	21.1658	17.1498	15.8043	16.4633	4.70244	-0.147592	1.10772
LIMD2 F1/R2	26.2265	17.2912	16.2263	16.7503	9.47619	-1.31626	2.4902		LIMD2 F1/R2	22.1091	17.2912	16.2263	16.7503	5.35878	-0.224616	1.16847		LIMD2 F1/R2	23.408	17.2912	16.2263	16.7503	6.6577	-0.88435	1.84593		LIMD2 F1/R2	25.3591	17.2912	16.2263	16.7503	8.60884	-0.220455	1.1651		LIMD2 F1/R2	21.1194	17.2912	16.2263	16.7503	4.36915	-0.48088	1.39559
LIMD2 F1/R2	26.0199	17.3489	16.1039	16.7148	9.3051	-1.48735	2.80373		LIMD2 F1/R2	21.8652	17.3489	16.1039	16.7148	5.15038	-0.433008	1.35005		LIMD2 F1/R2	23.4093	17.3489	16.1039	16.7148	6.69447	-0.847582	1.79948		LIMD2 F1/R2	25.202	17.3489	16.1039	16.7148	8.48713	-0.342171	1.26766		LIMD2 F1/R2	21.0704	17.3489	16.1039	16.7148	4.35561	-0.494418	1.40875
LIMD2 F1/R2	26.1066	17.099	15.7113	16.3905	9.71614	-1.07631	2.10864		LIMD2 F1/R2	22.2609	17.099	15.7113	16.3905	5.87047	0.287074	0.819562		LIMD2 F1/R2	24.1476	17.099	15.7113	16.3905	7.75711	0.215061	0.86151		LIMD2 F1/R2	25.4683	17.099	15.7113	16.3905	9.0778	0.248504	0.841769		LIMD2 F1/R2	21.4149	17.099	15.7113	16.3905	5.02442	0.174386	0.886144
LIMD2 F1/R2	26.0382	17.2019	15.9904	16.5851	9.45318	-1.33928	2.53025		LIMD2 F1/R2	22.1455	17.2019	15.9904	16.5851	5.56045	-0.0229423	1.01603		LIMD2 F1/R2	24.0474	17.2019	15.9904	16.5851	7.46231	-0.0797397	1.05683		LIMD2 F1/R2	25.5123	17.2019	15.9904	16.5851	8.92725	0.0979457	0.934362		LIMD2 F1/R2	21.3071	17.2019	15.9904	16.5851	4.72205	-0.127981	1.09276
LIMD2 F1/R2	25.8543	17.2562	15.7983	16.5111	9.34321	-1.44924	2.73065		LIMD2 F1/R2	22.2348	17.2562	15.7983	16.5111	5.7237	0.140312	0.907323		LIMD2 F1/R2	24.0149	17.2562	15.7983	16.5111	7.50376	-0.0382855	1.02689		LIMD2 F1/R2	25.1983	17.2562	15.7983	16.5111	8.68716	-0.142137	1.10354		LIMD2 F1/R2	21.3388	17.2562	15.7983	16.5111	4.82772	-0.0223098	1.01558
LIMD2 F1/R3	25.5913	16.9962	16.1535	16.5695	9.02179	-1.77067	3.41211		LIMD2 F1/R3	21.5303	16.9962	16.1535	16.5695	4.96083	-0.622562	1.53961		LIMD2 F1/R3	22.2306	16.9962	16.1535	16.5695	5.66111	-1.88094	3.68316		LIMD2 F1/R3	25.2284	16.9962	16.1535	16.5695	8.65888	-0.170417	1.12538		LIMD2 F1/R3	20.8835	16.9962	16.1535	16.5695	4.31404	-0.53599	1.44994
LIMD2 F1/R3	26.5995	16.6286	15.2782	15.9391	10.6604	-0.132088	1.09588		LIMD2 F1/R3	22.1678	16.6286	15.2782	15.9391	6.22868	0.645288	0.639365		LIMD2 F1/R3	23.3634	16.6286	15.2782	15.9391	7.42431	-0.117744	1.08504		LIMD2 F1/R3	25.3533	16.6286	15.2782	15.9391	9.41423	0.584926	0.666684		LIMD2 F1/R3	21.1972	16.6286	15.2782	15.9391	5.25812	0.408092	0.75362
LIMD2 F1/R3	26.107	17.8547	15.957	16.8792	9.22778	-1.56467	2.9581		LIMD2 F1/R3	22.1999	17.8547	15.957	16.8792	5.32062	-0.262775	1.19978		LIMD2 F1/R3	23.5976	17.8547	15.957	16.8792	6.71832	-0.823725	1.76997		LIMD2 F1/R3	24.9724	17.8547	15.957	16.8792	8.09316	-0.736141	1.66571		LIMD2 F1/R3	21.2136	17.8547	15.957	16.8792	4.33437	-0.515661	1.42965
LIMD2 F1/R3	26.324	17.808	15.6728	16.7063	9.61766	-1.17479	2.2576		LIMD2 F1/R3	21.9431	17.808	15.6728	16.7063	5.23679	-0.3466	1.27156		LIMD2 F1/R3	23.1276	17.808	15.6728	16.7063	6.42127	-1.12078	2.17464		LIMD2 F1/R3	24.8689	17.808	15.6728	16.7063	8.16256	-0.666743	1.58748		LIMD2 F1/R3	21.1071	17.808	15.6728	16.7063	4.4008	-0.449235	1.36532
LIMD2 F1/R3	25.9253	17.625	15.3728	16.4604	9.46484	-1.32762	2.50988		LIMD2 F1/R3	21.6884	17.625	15.3728	16.4604	5.22797	-0.355417	1.27936		LIMD2 F1/R3	23.2913	17.625	15.3728	16.4604	6.83089	-0.711155	1.63711		LIMD2 F1/R3	24.616	17.625	15.3728	16.4604	8.15556	-0.673743	1.59521		LIMD2 F1/R3	21.1133	17.625	15.3728	16.4604	4.6529	-0.197128	1.14641
LIMD2 F1/R3	26.7873	17.6536	15.6973	16.6467	10.1406	-0.651888	1.57122		LIMD2 F1/R3	23.4044	17.6536	15.6973	16.6467	6.75766	1.17427	0.443109		LIMD2 F1/R3	24.2616	17.6536	15.6973	16.6467	7.61488	0.0728258	0.950774		LIMD2 F1/R3	25.2402	17.6536	15.6973	16.6467	8.59343	-0.235865	1.17761		LIMD2 F1/R3	21.5317	17.6536	15.6973	16.6467	4.88501	0.0349783	0.976046
LIMD2 F2/R3	27.2731	17.597	15.2219	16.3664	10.9067	0.114223	0.92388		LIMD2 F2/R3	22.1951	17.597	15.2219	16.3664	5.82871	0.245322	0.843627		LIMD2 F2/R3	24.0875	17.597	15.2219	16.3664	7.72109	0.179037	0.883292		LIMD2 F2/R3	25.3992	17.597	15.2219	16.3664	9.03278	0.203476	0.868456		LIMD2 F2/R3	21.2223	17.597	15.2219	16.3664	4.85585	0.00582238	0.995972
LIMD2 F2/R3	27.3734	17.4693	14.5277	15.9307	11.4426	0.650187	0.637198		LIMD2 F2/R3	22.3189	17.4693	14.5277	15.9307	6.38816	0.804765	0.572455		LIMD2 F2/R3	23.8259	17.4693	14.5277	15.9307	7.89519	0.353139	0.782879		LIMD2 F2/R3	25.5879	17.4693	14.5277	15.9307	9.65713	0.827834	0.563375		LIMD2 F2/R3	21.1896	17.4693	14.5277	15.9307	5.25882	0.408788	0.753256
LIMD2 F2/R3	27.0397	17.0245	14.9171	15.936	11.1037	0.311244	0.805947		LIMD2 F2/R3	22.0389	17.0245	14.9171	15.936	6.10283	0.519441	0.697642		LIMD2 F2/R3	23.9294	17.0245	14.9171	15.936	7.99341	0.451364	0.731351		LIMD2 F2/R3	25.3972	17.0245	14.9171	15.936	9.46116	0.631856	0.645346		LIMD2 F2/R3	21.3108	17.0245	14.9171	15.936	5.37478	0.524751	0.695079
LIMD2 F2/R3	27.1603	17.667	15.3866	16.4874	10.6729	-0.119548	1.08639		LIMD2 F2/R3	21.8318	17.667	15.3866	16.4874	5.34434	-0.239052	1.18022		LIMD2 F2/R3	23.4975	17.667	15.3866	16.4874	7.01004	-0.532012	1.44594		LIMD2 F2/R3	25.0801	17.667	15.3866	16.4874	8.59267	-0.236626	1.17823		LIMD2 F2/R3	21.0826	17.667	15.3866	16.4874	4.59513	-0.254896	1.19325
LIMD2 F2/R3	27.1199	17.595	15.1116	16.3061	10.8138	0.0213496	0.985311		LIMD2 F2/R3	21.8608	17.595	15.1116	16.3061	5.55473	-0.0286607	1.02006		LIMD2 F2/R3	23.7658	17.595	15.1116	16.3061	7.45971	-0.0823432	1.05874		LIMD2 F2/R3	24.9727	17.595	15.1116	16.3061	8.66658	-0.162717	1.11939		LIMD2 F2/R3	21.1288	17.595	15.1116	16.3061	4.82276	-0.0272737	1.01908
LIMD2 F2/R3	27.4159	17.0229	14.8262	15.8866	11.5293	0.736818	0.600061		LIMD2 F2/R3	22.0198	17.0229	14.8262	15.8866	6.13322	0.549832	0.6831		LIMD2 F2/R3	23.6327	17.0229	14.8262	15.8866	7.74609	0.204043	0.868114		LIMD2 F2/R3	25.2871	17.0229	14.8262	15.8866	9.40047	0.57117	0.673071		LIMD2 F2/R3	21.2382	17.0229	14.8262	15.8866	5.35158	0.501549	0.706348
PRRC2A F1/R2	27.7529	17.7611	16.3253	17.0281	10.7248	-0.0676616	1.04802		PRRC2A F1/R2	22.4568	17.7611	16.3253	17.0281	5.42877	-0.154621	1.11313		PRRC2A F1/R2	24.0686	17.7611	16.3253	17.0281	7.04058	-0.501469	1.41565		PRRC2A F1/R2	25.5036	17.7611	16.3253	17.0281	8.47552	-0.353778	1.2779		PRRC2A F1/R2	21.453	17.7611	16.3253	17.0281	4.42493	-0.425098	1.34266
PRRC2A F1/R2	27.7659	17.9139	16.3392	17.1084	10.6575	-0.134965	1.09807		PRRC2A F1/R2	22.4493	17.9139	16.3392	17.1084	5.3409	-0.242495	1.18304		PRRC2A F1/R2	24.3769	17.9139	16.3392	17.1084	7.26848	-0.273565	1.20879		PRRC2A F1/R2	25.6046	17.9139	16.3392	17.1084	8.49622	-0.333078	1.2597		PRRC2A F1/R2	21.965	17.9139	16.3392	17.1084	4.85656	0.00653124	0.995483
PRRC2A F1/R2	27.5266	18.1247	16.6431	17.3681	10.1585	-0.633937	1.55179		PRRC2A F1/R2	22.4679	18.1247	16.6431	17.3681	5.09977	-0.483624	1.39825		PRRC2A F1/R2	24.3217	18.1247	16.6431	17.3681	6.95356	-0.588485	1.50367		PRRC2A F1/R2	25.7734	18.1247	16.6431	17.3681	8.40527	-0.424032	1.34167		PRRC2A F1/R2	21.7025	18.1247	16.6431	17.3681	4.3344	-0.51563	1.42962
PRRC2A F1/R2	27.6518	17.9467	16.3101	17.1089	10.543	-0.249503	1.1888		PRRC2A F1/R2	22.2667	17.9467	16.3101	17.1089	5.15787	-0.425517	1.34305		PRRC2A F1/R2	24.1286	17.9467	16.3101	17.1089	7.01978	-0.522268	1.43621		PRRC2A F1/R2	25.6346	17.9467	16.3101	17.1089	8.52577	-0.303534	1.23416		PRRC2A F1/R2	21.8994	17.9467	16.3101	17.1089	4.79054	-0.05949	1.0421
PRRC2A F1/R2	27.8755	17.9249	16.4948	17.195	10.6805	-0.111944	1.08068		PRRC2A F1/R2	22.2954	17.9249	16.4948	17.195	5.10044	-0.48295	1.3976		PRRC2A F1/R2	24.1997	17.9249	16.4948	17.195	7.00472	-0.537331	1.45129		PRRC2A F1/R2	25.9041	17.9249	16.4948	17.195	8.70917	-0.12013	1.08683		PRRC2A F1/R2	21.7105	17.9249	16.4948	17.195	4.51553	-0.3345	1.26094
PRRC2A F1/R2	27.5815	17.7382	16.4128	17.0627	10.5188	-0.273646	1.20886		PRRC2A F1/R2	22.1701	17.7382	16.4128	17.0627	5.10744	-0.47595	1.39083		PRRC2A F1/R2	24.0286	17.7382	16.4128	17.0627	6.96587	-0.576176	1.49089		PRRC2A F1/R2	25.725	17.7382	16.4128	17.0627	8.66234	-0.166962	1.12269		PRRC2A F1/R2	21.7442	17.7382	16.4128	17.0627	4.68149	-0.168537	1.12392
PRRC2A F2/R3	27.0498	17.0783	16.0391	16.5506	10.4992	-0.293233	1.22538		PRRC2A F2/R3	22.004	17.0783	16.0391	16.5506	5.45344	-0.129947	1.09425		PRRC2A F2/R3	23.8143	17.0783	16.0391	16.5506	7.26375	-0.2783	1.21277		PRRC2A F2/R3	25.2738	17.0783	16.0391	16.5506	8.72321	-0.106085	1.0763		PRRC2A F2/R3	21.2165	17.0783	16.0391	16.5506	4.66598	-0.184047	1.13607
PRRC2A F2/R3	27.7396	18.0239	16.3504	17.1668	10.5728	-0.219655	1.16445		PRRC2A F2/R3	22.7177	18.0239	16.3504	17.1668	5.5509	-0.0324938	1.02278		PRRC2A F2/R3	24.5301	18.0239	16.3504	17.1668	7.3633	-0.178753	1.13191		PRRC2A F2/R3	26.0393	18.0239	16.3504	17.1668	8.87249	0.0431873	0.970508		PRRC2A F2/R3	22.1752	18.0239	16.3504	17.1668	5.00846	0.15843	0.896
PRRC2A F2/R3	27.548	18.0549	16.6369	17.3314	10.2166	-0.575824	1.49053		PRRC2A F2/R3	22.7762	18.0549	16.6369	17.3314	5.44481	-0.138585	1.10083		PRRC2A F2/R3	24.6153	18.0549	16.6369	17.3314	7.28387	-0.258179	1.19597		PRRC2A F2/R3	25.9471	18.0549	16.6369	17.3314	8.61574	-0.213562	1.15955		PRRC2A F2/R3	22.2916	18.0549	16.6369	17.3314	4.96019	0.11016	0.926486
PRRC2A F2/R3	27.4185	18.0699	16.4025	17.216	10.2024	-0.590032	1.50528		PRRC2A F2/R3	23.0262	18.0699	16.4025	17.216	5.81015	0.226754	0.854555		PRRC2A F2/R3	24.9669	18.0699	16.4025	17.216	7.75092	0.208867	0.865216		PRRC2A F2/R3	25.9401	18.0699	16.4025	17.216	8.72407	-0.105233	1.07567		PRRC2A F2/R3	21.9987	18.0699	16.4025	17.216	4.78266	-0.0673753	1.04781
PRRC2A F2/R3	27.5883	18.1541	16.7211	17.4229	10.1655	-0.626994	1.54434		PRRC2A F2/R3	22.9796	18.1541	16.7211	17.4229	5.55667	-0.0267249	1.0187		PRRC2A F2/R3	24.9346	18.1541	16.7211	17.4229	7.51172	-0.0303251	1.02124		PRRC2A F2/R3	26.1761	18.1541	16.7211	17.4229	8.75324	-0.0760592	1.05413		PRRC2A F2/R3	22.1622	18.1541	16.7211	17.4229	4.73927	-0.11076	1.0798
PRRC2A F2/R3	27.4216	17.4737	16.8053	17.1363	10.2854	-0.507087	1.42118		PRRC2A F2/R3	22.2983	17.4737	16.8053	17.1363	5.16202	-0.421372	1.3392		PRRC2A F2/R3	24.3879	17.4737	16.8053	17.1363	7.25164	-0.290411	1.22299		PRRC2A F2/R3	25.6047	17.4737	16.8053	17.1363	8.46841	-0.360887	1.28422		PRRC2A F2/R3	22.0646	17.4737	16.8053	17.1363	4.9283	0.0782646	0.947196
